# Supplementary material for: Phenotypic and genetic diversity of doubled haploid bread wheat population and molecular validation for spike characteristics, end-use quality, and biofortification capacity
Source: PeerJ. 2023 Jun 9;11:e15485. doi: 10.7717/peerj.15485 (PMC10259445; doi:10.7717/peerj.15485)
Supplement: Supplemental Information 1 [file peerj-11-15485-s001.xlsx]

## Sheet: SSR
Genotype	Xgwm515	Xgwm515	Xbarc149	Xbarc149	Xgwm154	Xgwm473	Xbarc61	Xbarc61	Xbarc61	Xbarc61	Xbarc61	Xbarc61	Gwm445	Gwm445	Gwm445	Xbarc108	Xbarc108	Xbarc108	Xbarc108	Xgwm282	Xgwm282	Xgwm282	Xgwm282	Xgwm282	Xgwm282	Xgwm282	Xgwm282	Xgwm282	Xgwm282	Xgwm282	Xgwm282	Xbarc146	Xbarc146	Xbarc146	Xbarc146	Xbarc146	Xbarc146
1	1	1	1	0	1	1	1	0	0	0	1	0	1	0	0	1	0	0	0	0	0	0	0	0	0	0	0	0	1	0	0	1	0	0	1	0	0
2	1	1	1	0	1	1	1	0	0	0	1	0	1	0	0	1	0	0	0	0	0	0	0	0	0	0	0	0	1	0	0	1	0	0	0	1	0
3	1	1	1	0	1	1	1	0	0	0	1	0	1	0	0	1	0	0	0	0	0	0	0	0	0	0	0	0	1	0	0	1	0	0	1	0	0
4	1	1	1	0	1	1	0	1	0	0	1	0	0	1	0	1	0	0	0	0	0	0	0	0	0	0	0	0	1	0	0	1	0	0	1	0	0
5	1	1	1	0	1	1	0	1	0	0	1	0	0	1	0	1	0	0	0	0	0	0	0	0	0	0	1	0	0	0	0	1	0	0	1	0	0
6	1	1	1	0	1	1	0	1	0	0	1	0	0	1	0	1	0	0	0	0	0	0	0	0	0	0	1	0	0	0	0	1	0	0	1	0	0
7	1	1	1	0	1	1	0	1	0	0	1	0	0	0	1	0	1	0	0	0	0	0	0	0	0	0	1	0	0	0	0	1	0	0	1	0	0
8	1	1	1	0	1	1	0	1	0	0	1	0	0	0	1	0	0	1	0	0	0	0	0	0	0	0	1	0	0	0	0	1	0	0	0	0	1
9	1	1	1	0	1	1	0	1	0	0	1	0	1	0	0	0	1	0	0	0	0	0	0	0	0	1	0	0	0	0	0	1	0	0	0	1	0
10	1	1	1	0	1	1	0	1	0	0	1	0	0	0	1	0	0	1	0	0	0	0	0	0	0	0	0	0	1	0	0	1	0	0	0	0	1
11	1	1	1	0	1	1	0	1	0	0	1	0	0	0	1	0	0	1	0	0	0	0	0	0	0	1	0	0	0	0	0	1	0	1	0	0	0
12	1	1	1	0	1	1	1	0	0	0	1	0	1	0	0	0	1	0	0	0	0	0	0	0	0	1	0	0	0	0	0	1	0	0	1	0	0
13	1	1	1	0	1	1	1	0	0	0	1	0	1	0	0	0	1	0	0	0	0	0	0	1	0	0	0	0	0	0	0	1	0	1	0	0	0
14	1	1	1	0	1	1	1	0	0	0	1	0	1	0	0	0	0	1	0	0	0	0	0	0	0	0	1	0	0	0	0	1	0	0	1	0	0
15	1	1	1	0	1	1	1	0	0	0	1	0	1	0	0	0	0	1	0	0	0	0	0	0	0	0	1	0	0	0	0	1	1	0	0	0	0
16	1	1	1	0	1	1	1	0	0	0	1	0	0	0	1	0	0	1	0	0	0	0	0	0	0	1	0	0	0	0	0	1	1	0	0	0	0
17	1	1	1	0	1	1	1	0	0	0	0	0	1	0	0	1	0	0	0	0	0	0	1	0	0	0	0	0	0	0	0	1	0	0	0	1	0
18	1	1	1	0	1	1	1	0	0	0	0	0	1	0	0	1	0	0	0	0	0	0	0	0	0	0	1	0	0	0	0	1	0	0	1	0	0
19	1	1	1	0	1	1	1	0	0	0	0	0	1	0	0	1	0	0	0	0	0	0	0	1	0	0	0	0	0	0	0	1	0	0	0	1	0
20	1	1	1	0	1	1	1	0	0	0	0	0	1	0	0	1	0	0	0	0	0	0	1	0	0	0	0	0	0	0	0	1	0	0	1	0	0
21	1	1	1	0	1	1	1	0	0	0	1	0	1	0	0	1	0	0	0	0	0	0	0	0	0	0	1	0	0	0	0	1	0	0	0	1	0
22	1	1	1	0	1	1	1	0	0	0	1	0	1	0	0	1	0	0	0	0	0	0	0	0	0	0	1	0	0	0	0	1	0	0	0	1	0
23	1	1	1	0	1	1	1	0	0	0	1	0	1	0	0	1	0	0	0	0	0	0	0	0	0	0	1	0	0	0	0	1	0	0	0	0	1
24	1	1	1	0	1	1	0	0	1	0	0	0	1	0	0	1	0	0	0	0	0	0	0	0	0	0	1	0	0	0	0	1	0	0	0	1	0
25	1	1	1	0	1	1	1	0	0	0	1	0	1	0	0	1	0	0	0	0	0	0	0	0	0	0	0	1	0	0	0	1	0	0	0	1	0
26	1	1	1	0	1	1	1	0	0	0	1	0	1	0	0	1	0	0	0	0	0	0	1	0	0	0	0	0	0	0	0	1	0	0	0	1	0
27	1	1	1	0	1	1	1	0	0	0	1	0	1	0	0	1	0	0	0	0	0	0	0	0	0	0	1	0	0	0	0	1	0	0	0	1	0
28	1	1	1	0	1	1	1	0	0	0	1	0	1	0	0	1	0	0	0	0	0	0	0	0	1	0	0	0	0	0	0	1	0	0	0	1	0
29	1	1	1	0	1	1	0	0	1	0	1	0	1	0	0	1	0	0	0	0	0	0	0	0	0	0	0	1	0	0	0	1	0	1	0	0	0
30	1	1	1	0	1	1	0	0	1	0	1	0	1	0	0	1	0	0	0	0	0	0	0	0	0	0	0	1	0	0	0	1	0	0	1	0	0
31	1	1	1	0	1	1	0	0	1	0	1	0	1	0	0	1	0	0	0	0	0	0	0	0	0	0	0	1	0	0	0	1	0	0	1	0	0
32	1	1	1	0	1	1	0	0	1	0	0	0	1	0	0	1	0	0	0	0	0	0	0	0	0	0	0	1	0	0	0	1	0	0	1	0	0
33	1	1	1	0	1	1	0	1	0	0	0	0	0	1	0	1	0	0	0	0	0	0	0	0	0	0	1	0	0	0	0	1	1	0	0	0	0
34	1	1	1	0	1	1	0	1	0	0	0	0	0	1	0	1	0	0	0	0	0	0	0	1	0	0	0	0	0	0	0	1	0	1	0	0	0
35	1	1	1	0	1	1	0	1	0	0	0	0	0	1	0	0	1	0	0	0	0	0	0	1	0	0	0	0	0	0	0	1	0	1	0	0	0
36	1	1	1	0	1	1	0	1	0	0	0	0	0	1	0	0	1	0	0	0	0	0	1	0	0	0	0	0	0	0	0	1	0	1	0	0	0
37	1	1	1	0	1	1	0	1	0	0	0	0	0	1	0	0	1	0	0	0	0	0	0	1	0	0	0	0	0	0	0	1	0	1	0	0	0
38	1	1	1	1	1	1	0	1	0	0	0	0	0	1	0	0	1	0	0	0	0	0	0	0	0	0	1	0	0	0	0	1	0	1	0	0	0
39	1	1	1	0	1	1	0	1	0	0	0	0	0	1	0	0	1	0	0	0	0	0	0	0	0	0	1	0	0	0	0	1	0	1	0	0	0
40	1	1	1	0	1	1	0	1	0	0	0	0	0	0	1	0	1	0	0	0	0	0	0	1	0	0	0	0	0	0	0	1	0	1	0	0	0
41	1	1	1	0	1	1	0	1	0	0	0	0	0	1	0	0	1	0	0	0	0	0	0	1	0	0	0	0	0	0	0	1	0	1	0	0	0
42	1	1	1	0	1	1	0	1	0	0	0	0	0	0	1	0	1	0	0	0	0	0	0	1	0	0	0	0	0	0	0	1	1	0	0	0	0
43	1	1	1	0	1	1	0	0	0	0	0	0	0	0	1	0	1	0	0	0	0	0	0	1	0	0	0	0	0	0	0	1	1	0	0	0	0
44	1	1	1	0	1	1	0	0	0	1	0	0	0	0	1	0	1	0	0	0	0	1	0	0	0	0	0	0	0	0	0	1	1	0	0	0	0
45	1	1	1	0	1	1	0	1	0	0	0	0	0	0	1	0	1	0	0	0	0	0	0	1	0	0	0	0	0	0	0	1	1	0	0	0	0
46	1	1	1	0	1	1	0	1	0	0	0	0	0	1	0	1	0	0	0	1	0	0	0	0	0	0	0	0	0	0	0	1	1	0	0	0	0
47	1	1	1	0	1	1	1	0	0	0	1	0	0	0	1	1	0	0	0	0	0	0	0	1	0	0	0	0	0	0	0	1	1	0	0	0	0
48	1	1	1	0	1	1	1	0	0	0	1	0	0	0	1	1	0	0	0	0	1	0	0	0	0	0	0	0	0	0	0	1	1	0	0	0	0
49	1	1	1	0	1	1	1	0	0	0	1	0	0	0	1	0	1	0	0	0	0	0	0	0	0	0	1	0	0	0	0	1	0	0	0	0	1
50	1	1	1	0	1	1	1	0	0	0	1	0	0	0	1	0	1	0	0	0	0	0	0	0	0	0	0	1	0	0	0	1	0	0	0	0	1
51	0	0	1	0	1	1	1	0	0	0	1	0	0	0	1	0	1	0	0	0	0	0	0	0	0	0	0	1	0	0	0	1	0	0	0	0	1
52	1	1	1	0	1	1	1	0	0	0	1	0	0	0	1	0	1	0	0	0	0	0	0	0	0	0	1	0	0	0	0	1	0	0	0	0	1
53	1	1	1	0	1	1	1	0	0	0	1	0	0	0	1	0	1	0	0	0	0	0	0	0	0	0	0	0	0	1	0	1	0	0	0	0	1
54	1	1	1	1	1	1	0	0	0	0	1	0	0	0	1	0	0	1	0	0	0	0	0	0	0	0	0	0	1	0	0	1	0	0	0	0	0
55	1	1	1	0	1	1	1	0	0	0	1	0	0	0	1	0	1	0	0	0	0	0	0	0	0	0	0	0	1	0	0	1	0	0	0	0	1
56	1	1	1	0	1	1	1	0	0	0	1	0	0	1	0	0	1	0	0	0	0	0	0	0	0	0	0	0	1	0	0	1	0	0	0	0	1
57	1	1	1	0	1	1	1	0	0	0	1	0	0	1	0	0	1	0	0	0	0	0	0	0	0	0	0	0	1	0	0	1	0	0	0	0	1
58	1	1	1	0	1	1	1	0	0	0	1	0	1	0	0	0	1	0	0	0	0	0	0	0	0	0	0	0	0	0	1	1	0	0	0	0	1
59	1	1	1	0	1	1	1	0	0	0	1	0	1	0	0	0	1	0	0	0	0	0	0	0	0	0	0	0	0	0	1	1	0	0	0	0	1
60	1	1	1	0	1	1	1	0	0	0	0	0	1	0	0	0	1	0	0	0	0	0	0	0	0	0	0	0	0	0	1	1	0	0	0	0	1
61	1	1	1	0	1	1	0	0	1	0	0	0	1	0	0	0	1	0	0	0	0	0	0	0	0	0	0	0	0	0	1	1	0	0	0	0	1
62	1	1	1	0	1	1	0	0	1	0	0	0	0	1	0	0	1	0	0	0	0	0	0	0	0	0	0	0	0	0	1	1	0	0	0	0	1
63	1	1	1	0	1	1	0	0	1	0	0	0	1	0	0	0	1	0	0	0	0	0	0	0	0	0	0	0	0	0	1	1	0	0	0	0	1
64	1	1	1	0	1	1	0	1	0	0	0	0	1	0	0	0	1	0	0	0	0	0	0	0	0	0	0	0	0	1	0	1	0	0	0	0	1
65	1	1	1	0	1	1	0	1	0	0	0	0	0	1	0	0	0	1	0	0	0	0	0	0	0	0	0	0	1	0	0	1	0	1	0	0	0
66	1	1	1	0	1	1	0	0	0	1	0	0	0	1	0	0	0	1	0	0	0	0	0	0	0	0	0	0	0	1	0	1	0	1	0	0	0
67	1	1	1	0	1	1	0	0	0	1	0	0	0	1	0	0	0	1	0	0	0	0	0	0	0	0	0	0	0	1	0	1	0	1	0	0	0
68	1	1	1	0	1	1	0	0	0	1	0	0	0	1	0	0	0	1	0	0	0	0	0	0	0	0	0	1	0	0	0	1	0	1	0	0	0
69	1	1	1	0	1	1	0	0	0	1	0	0	0	1	0	0	0	0	1	0	0	0	0	0	0	0	0	1	0	0	0	1	0	1	0	0	0
70	1	1	1	0	1	1	0	0	0	1	0	0	0	0	1	0	0	0	1	0	0	0	0	0	0	0	0	0	0	1	0	1	0	1	0	0	0
71	1	1	1	0	1	1	0	1	0	0	0	0	0	0	1	0	0	1	0	0	0	0	0	0	0	0	0	0	0	1	0	1	0	1	0	0	0
72	1	1	1	0	1	1	0	0	0	1	0	0	0	0	1	0	0	0	1	0	0	0	0	0	0	0	0	1	0	0	0	1	0	1	0	0	0
73	1	1	1	1	1	1	0	0	0	1	0	0	0	0	1	0	0	0	1	0	0	0	0	0	0	0	0	0	1	0	0	1	0	1	0	0	0
74	1	1	1	0	1	1	0	1	0	0	0	0	0	0	1	0	0	0	1	0	0	0	0	0	0	0	0	0	0	0	1	1	0	1	0	0	0
75	1	1	1	0	1	1	0	0	1	0	0	0	0	1	0	0	0	0	1	0	0	0	0	0	0	0	0	0	0	1	0	1	0	1	0	0	0
76	1	1	1	0	1	1	0	1	0	0	0	0	0	1	0	0	0	0	1	0	0	0	0	0	0	0	0	0	0	1	0	0	0	0	1	0	0
77	1	1	1	0	1	1	0	0	1	0	1	0	0	1	0	0	0	0	1	0	0	0	0	0	0	0	1	0	0	0	0	0	0	0	1	0	0
78	1	1	1	0	1	1	0	0	1	0	1	0	0	1	0	0	0	0	1	0	0	0	0	0	0	0	1	0	0	0	0	0	0	0	1	0	0
79	1	1	1	1	1	1	0	0	1	0	1	0	0	1	0	0	0	0	1	0	0	0	0	0	0	0	1	0	0	0	0	1	0	1	0	0	0
80	1	1	1	1	1	1	0	0	1	0	1	0	0	1	0	0	0	1	0	0	0	0	0	0	0	0	0	0	1	0	0	1	0	1	0	0	0
81	1	1	1	1	1	1	0	0	1	0	1	0	1	0	0	1	0	0	0	0	0	0	0	0	0	0	0	1	0	0	0	1	0	0	1	0	0
82	1	1	1	0	1	1	0	1	0	0	0	1	1	0	0	1	0	0	0	0	0	0	0	0	0	0	0	1	0	0	0	1	0	0	1	0	0
83	1	1	1	0	1	1	0	1	0	0	0	1	1	0	0	1	0	0	0	0	0	0	0	0	0	0	0	1	0	0	0	1	0	0	0	1	0
84	1	1	1	0	1	1	0	1	0	0	0	1	0	1	0	1	0	0	0	0	0	0	0	0	0	0	0	0	0	1	0	1	0	0	1	0	0
85	1	1	1	0	1	1	0	1	0	0	0	1	0	1	0	0	1	0	0	0	0	0	0	0	0	0	0	0	1	0	0	1	0	0	1	0	0
86	1	1	1	0	1	1	0	0	1	0	0	1	0	1	0	1	0	0	0	0	0	0	0	0	0	0	0	0	0	1	0	1	0	0	0	1	0
87	1	1	1	0	1	1	0	1	0	0	0	1	0	1	0	0	1	0	0	0	0	0	0	0	0	0	0	0	1	0	0	1	0	0	0	1	0
88	1	1	1	0	1	1	0	0	1	0	1	0	0	1	0	0	1	0	0	0	0	0	0	0	0	0	0	0	0	0	1	1	0	0	0	1	0
89	1	1	1	0	1	1	0	0	1	0	1	0	0	1	0	0	1	0	0	0	0	0	0	0	0	0	0	0	0	1	0	1	0	0	1	0	0
90	1	1	1	0	1	1	0	0	1	0	1	0	0	1	0	0	1	0	0	0	0	0	0	0	0	0	0	0	0	1	0	1	0	0	1	0	0
91	1	1	1	0	1	1	0	0	0	1	1	0	0	1	0	0	1	0	0	0	0	0	0	0	0	0	0	0	0	0	1	1	0	0	1	0	0
92	1	1	1	0	1	1	0	0	1	0	1	0	0	1	0	0	1	0	0	0	0	0	0	0	0	0	0	0	1	0	0	1	0	0	1	0	0
93	1	1	1	0	1	1	0	0	1	0	1	0	1	0	0	1	0	0	0	0	0	0	0	0	0	0	0	0	0	0	1	1	0	0	1	0	0
94	1	1	1	0	1	1	0	0	1	0	1	0	1	0	0	1	0	0	0	0	0	0	0	0	0	0	0	0	1	0	0	1	0	0	0	1	0
95	1	1	0	1	1	1	0	0	1	0	1	0	1	0	0	1	0	0	0	0	0	0	0	0	0	0	0	0	0	0	1	1	0	0	0	1	0
96	1	1	1	0	1	1	0	0	1	0	1	0	1	0	0	1	0	0	0	0	0	0	0	0	0	0	0	0	0	0	1	1	0	0	0	1	0
97	1	1	1	0	1	1	0	0	0	0	0	1	0	0	1	1	0	0	0	0	0	0	0	0	1	0	0	0	0	0	0	1	1	0	0	0	0
98	1	1	1	0	1	1	0	1	0	0	0	1	0	1	0	1	0	0	0	0	0	0	0	0	0	0	0	1	0	0	0	1	1	0	0	0	0
99	1	1	1	0	1	1	0	1	0	0	0	1	0	1	0	1	0	0	0	0	0	0	0	0	0	0	0	1	0	0	0	1	1	0	0	0	0
100	1	1	1	0	1	1	0	1	0	0	0	1	0	1	0	1	0	0	0	0	0	0	0	0	0	0	0	1	0	0	0	1	1	0	0	0	0
101	1	1	1	0	1	1	0	1	0	0	0	1	0	1	0	1	0	0	0	0	0	0	0	0	1	0	0	0	0	0	0	1	1	0	0	0	0
102	1	1	1	0	1	1	0	0	0	0	0	1	0	0	1	0	1	0	0	0	0	0	0	0	1	0	0	0	0	0	0	1	1	0	0	0	0
103	1	1	1	0	1	1	0	0	1	0	0	1	0	0	1	1	0	0	0	0	0	0	0	0	0	0	1	0	0	0	0	1	1	0	0	0	0
104	1	1	1	0	1	1	0	0	1	0	0	1	0	0	1	0	0	1	0	0	0	0	0	0	0	0	0	0	1	0	0	1	1	0	0	0	0
105	1	1	1	0	1	1	0	0	0	0	1	0	0	0	1	0	0	1	0	0	0	0	0	0	0	0	0	0	1	0	0	1	1	0	0	0	0
106	1	1	1	0	1	1	0	0	1	0	0	1	0	0	1	0	1	0	0	0	0	0	0	0	0	0	0	1	0	0	0	1	1	0	0	0	0
107	1	1	1	0	1	1	0	0	1	0	0	1	0	0	1	0	1	0	0	0	0	0	0	0	0	0	0	0	1	0	0	1	1	0	0	0	0
108	1	1	1	0	1	1	0	0	1	0	0	1	0	0	1	1	0	0	0	0	0	0	0	0	0	0	0	1	0	0	0	1	1	0	0	0	0
109	1	1	1	0	1	1	0	0	1	0	0	1	0	0	1	1	0	0	0	0	0	0	0	0	0	0	1	0	0	0	0	1	1	0	0	0	0
110	1	1	1	0	1	1	0	0	1	0	0	1	0	0	1	1	0	0	0	0	0	0	1	0	0	0	0	0	0	0	0	1	1	0	0	0	0
111	1	1	1	0	1	1	0	0	1	0	0	1	0	0	1	1	0	0	0	0	0	0	1	0	0	0	0	0	0	0	0	1	1	0	0	0	0
112	1	1	1	0	1	1	0	0	1	0	0	1	0	0	1	1	0	0	0	0	0	0	1	0	0	0	0	0	0	0	0	1	1	0	0	0	0
113	1	1	0	1	1	1	0	0	1	0	0	1	1	0	0	1	0	0	0	0	0	0	0	0	1	0	0	0	0	0	0	1	0	0	1	0	0
114	1	1	0	1	1	1	0	0	1	0	0	1	1	0	0	0	1	0	0	0	0	0	0	0	0	0	0	0	1	0	0	1	0	0	1	0	0
115	1	1	0	1	1	1	0	0	1	0	0	1	1	0	0	0	1	0	0	0	0	0	0	0	0	1	0	0	0	0	0	1	0	0	1	0	0
116	1	1	0	1	1	0	0	0	0	0	0	1	1	0	0	0	1	0	0	0	0	0	0	0	0	1	0	0	0	0	0	1	0	0	1	0	0
117	1	1	0	1	1	1	0	0	1	0	0	1	1	0	0	0	0	1	0	0	0	0	0	0	0	0	0	0	0	1	0	1	0	0	1	0	0
118	1	1	0	1	1	1	0	0	1	0	0	1	1	0	0	0	0	1	0	0	0	0	0	0	0	0	0	0	0	1	0	1	0	0	1	0	0
119	1	1	0	1	1	1	0	0	1	0	0	1	1	0	0	0	0	1	0	0	0	0	0	0	0	0	0	0	0	1	0	1	0	0	1	0	0
120	1	1	0	1	1	1	0	0	1	0	0	1	1	0	0	0	0	1	0	0	0	0	0	0	0	0	0	0	0	1	0	1	0	0	1	0	0
121	1	1	0	1	1	1	0	0	1	0	0	1	1	0	0	0	0	1	0	0	0	0	0	0	0	0	0	1	0	0	0	1	0	0	1	0	0
122	1	1	0	1	1	1	0	0	1	0	0	1	1	0	0	0	0	1	0	0	0	0	0	0	0	0	0	0	0	1	0	1	0	0	1	0	0
123	1	1	1	0	1	1	0	1	0	0	0	1	1	0	0	0	0	1	0	0	0	0	0	0	0	0	0	1	0	0	0	1	0	0	1	0	0
124	1	1	1	0	1	1	0	1	0	0	0	1	1	0	0	0	0	1	0	0	0	0	0	0	0	0	0	0	1	0	0	1	0	0	1	0	0
125	1	1	1	0	1	1	0	0	0	1	0	1	1	0	0	0	0	1	0	0	0	0	0	0	0	0	0	0	1	0	0	1	0	0	1	0	0
126	1	1	1	0	1	1	0	0	0	1	0	1	1	0	0	0	0	1	0	0	0	0	0	0	0	0	0	0	1	0	0	1	0	0	1	0	0
127	1	1	1	0	1	1	0	0	0	1	0	1	1	0	0	0	1	0	0	0	0	0	0	0	0	0	0	0	1	0	0	1	0	0	1	0	0
128	1	1	1	0	1	1	0	0	0	1	0	1	1	0	0	0	1	0	0	0	0	0	0	0	0	0	0	0	1	0	0	1	0	0	1	0	0
129	1	1	1	0	1	1	0	0	0	1	0	1	1	0	0	0	0	0	1	0	1	0	0	0	0	0	0	0	0	0	0	1	0	1	0	0	0
130	1	1	1	0	1	1	0	0	0	1	0	1	0	1	0	0	0	0	1	0	0	0	0	1	0	0	0	0	0	0	0	1	0	0	1	0	0
131	1	1	1	0	1	1	0	0	0	1	0	1	0	1	0	0	0	0	1	0	0	0	0	1	0	0	0	0	0	0	0	1	0	0	1	0	0
132	1	1	1	0	1	1	0	0	0	1	0	1	0	1	0	0	0	0	1	0	0	0	0	1	0	0	0	0	0	0	0	1	0	0	1	0	0
133	1	1	1	0	1	1	0	0	0	1	0	1	0	1	0	0	0	0	1	0	0	0	0	1	0	0	0	0	0	0	0	1	0	0	1	0	0
134	1	1	1	0	1	1	0	0	0	1	0	1	0	1	0	0	0	0	1	0	0	0	0	0	0	0	0	0	0	0	0	1	0	0	1	0	0
Kate	1	1	1	0	1	1	0	0	0	1	0	1	0	1	0	0	1	0	0	0	0	0	0	0	0	0	1	0	0	0	0	1	0	0	0	0	1
Sonmez	1	1	1	0	1	1	0	0	0	0	0	1	0	0	1	1	0	0	0	0	0	0	0	0	0	0	1	0	0	0	0	1	0	0	0	0	1
Vratza	1	1	1	0	1	1	0	0	0	0	0	1	0	1	0	1	0	0	0	0	0	0	0	1	0	0	0	0	0	0	0	1	0	0	0	0	1
WuGeng	1	1	1	0	1	1	0	0	0	0	0	1	0	1	0	0	1	0	0	0	0	0	0	0	0	0	1	0	0	0	0	1	0	0	0	0	1

## Sheet: Phenotypic values of first year
Genotip	SL	SW	NS	GNS	GWS	SHI	SD	TGW	SKCS	PR	SDS	GLU	Fe	Zn
1	7.13333	1.89067	17.6	37.3333	1.41067	74.6121	40.5303	36.3	26.911	14.911	15	29.085	33.4328	38.5199
2	8.66667	2.33467	17.6	43.0667	1.63	69.8172	49.2424	34.8	42.799	14.332	11	30.924	36.4646	49.975
3	7.93333	1.808	16.0667	27.8	1.106	61.1726	49.3776	39.7842	70.06	15.398	10	36.503	66.7333	26.511
4	8.26667	2.34467	17.0667	37.0667	1.592	67.8988	48.4375	43	35.699	14.893	11.5	30.346	45.8043	51.1952
5	8.16667	2.728	19.9333	51.9333	1.94533	71.3099	40.9699	28.5	42.432	14.977	10	30.968	23.4826	29.6642
6	6.13333	1.72733	14.8667	31.7333	1.192	69.0081	41.2556	37.7	40.932	14.038	9.5	30.785	36.476	52.9595
7	8.8	2.582	18.4	41.6	1.74867	67.7253	47.8261	38.9	68.339	15.053	13	36.934	34.0444	46.8688
8	10.6	2.29467	16.6667	33.2	1.36933	59.6746	63.6	41	38.204	16.47	8	29.639	31.0818	46.7473
9	11.8667	2.52071	18.7333	45.2143	1.705	67.6396	63.3452	26.9	49.514	15.691	10.5	37.267	41.2375	36.5375
10	7.7	2.09467	19	45.1333	1.40533	67.091	40.5263	28	32.183	14.069	8	31.395	29.1875	28.9625
11	6.77143	1.91286	17.4286	44.2857	1.39357	72.8529	38.8525	35.4	32.021	14.382	9.5	35.579	20.8625	16.0125
12	6.5	1.75154	16.3846	35.3077	1.19923	68.4673	39.6714	41	47.378	13.796	8	36.205	35.344	44.18
13	6.96667	1.978	18.6	42.8667	1.39467	70.5089	37.4552	37	27.117	13.495	10	28.628	31.7149	23.1153
14	7.60714	1.715	16.4286	30.9286	1.10714	64.5564	46.3043	38	62.685	14.201	9.5	32.794	26.6418	24.5896
15	8.72857	2.21643	18.5	42.8571	1.44571	65.2272	47.1815	30.3	34.84	13.795	6.5	29.398	23.7438	29.6642
16	7.96667	1.93933	19.2	38.3333	1.28733	66.3802	41.4931	34.5	71.211	14.303	11	32.63	47.5847	32.8436
17	8.23333	1.764	15.2	25.5333	1.06467	60.3553	54.1667	42.7	128.791	16.61	12	40.779	42.2078	61.2013
18	7.4	1.84	17.9333	37.8667	1.33133	72.3551	41.2639	36.7	31.529	14.729	10	33.141	42.2577	38.1618
19	8.42857	1.42357	15.2857	29.2143	0.907857	63.7732	55.1402	36.4	31.372	14.144	12	31.393	40.3731	41.5796
20	8.23077	2.16538	17.6923	42.4615	1.47231	67.9929	46.5217	39.7	39.012	13.607	6	27.906	29.4375	35.35
21	8.96667	2.62867	18.6	45.7333	1.912	72.7365	48.2079	34.4	64.435	12.694	11.5	30.703	32.7488	33.1095
22	8.2	2.90267	18	43	1.99667	68.7873	45.5556	33.9	58.72	16.405	9	30.93	56.194	39.403
23	9.4	2.27267	17.4	37.2	1.50667	66.2951	54.023	42.8	54.549	15.534	7	37.354	74.9502	38.7313
24	9.33333	1.67533	16.2	33.0667	0.93	55.5113	57.6132	44.1	48.356	14.087	11	32.625	33.192	35.7481
25	8	2.50933	17.5333	41.2	1.74733	69.6334	45.6274	41.7	30.153	15.582	11.5	25.47	37.301	65.9453
26	10.0714	2.50429	17.0714	44.4286	1.905	76.0696	58.9958	38.9	45.484	13.415	9	25.961	31.3901	31.2033
27	8.2	2.05133	16.4667	37.4667	1.452	70.7832	49.7976	36.4	27.401	14.001	12	34.409	44.5842	36.0433
28	6.56667	1.682	15.1333	31.2667	1.10133	65.4776	43.3921	43.9	33.663	13.994	11	33.487	33.8609	48.2178
29	8.43333	1.806	16.5333	30.2	1.02933	56.9952	51.0081	41.1	30.914	14.704	7	33.825	36.4179	34.3159
30	8.16667	2.29933	17.3333	35.1333	1.39533	60.6843	47.1154	38.4	59.649	13.751	10	29.73	36.1125	51.125
31	13.1429	2.09571	15.2857	31.1429	1.33143	63.531	85.9813	41.8	40.31	14.531	8.5	36.421	36.8087	48.1191
32	8.5	2.10929	16.5714	29.1429	1.30357	61.8016	51.2931	44.3	60.121	13.309	10	39.2	34.9452	51.321
33	9.93333	1.798	16.3333	26.6	1.16267	64.6644	60.8163	43.7093	54.134	13.901	9	31.599	33.1381	42.0987
34	8	1.79714	15.2143	32.6429	1.12429	62.5596	52.5822	35.9	30.839	15.056	9	33.513	38.1053	48.1153
35	7.80769	2.06308	15.3846	35	1.43462	69.5377	50.75	42.8	47.06	13.487	11	29.456	26.8943	32.2906
36	8.13333	2.30333	19.2667	39.4667	1.498	65.0362	42.2145	41.5	37.592	16.03	8	38.262	39.5025	57.1891
37	6.71429	1.87643	14.8571	32.3571	1.29786	69.1663	45.1923	33.9	42.368	14.894	13	33.708	27.0833	27.5823
38	8.75	2.61071	18.7857	45.3571	1.91429	73.3242	46.5779	37.9	35.583	14.201	8	31.003	21.7706	22.6808
39	8.43333	2.524	18.6667	48.5333	1.80933	71.6852	45.1786	39.3	54.807	13.153	9	28.17	19.6891	20.9204
40	9.03333	1.97	18.2667	39.8	1.43867	73.0288	49.4526	33.9	38.411	13.978	13	24.678	13.1334	51.0956
41	8.8	2.36933	17.0667	42.3333	1.64533	69.4429	51.5625	40.3	61.121	13.588	6.5	31.032	15.6716	50.4865
42	8.26667	1.85133	17.8	42.6	1.19867	64.7461	46.4419	32.1	77.352	14.252	6.5	32.914	17.6933	30.9565
43	7.8	1.99333	16.7333	42	1.43667	72.0736	46.6135	36	43.618	14.375	17	33.305	15.3086	35.7641
44	6.92857	2.05786	18.9286	43.4286	1.41786	68.8997	36.6038	34.2	43.749	13.939	7	31.278	14.1568	44.0642
45	8.17857	1.87786	17.5	29.5	1.11	59.1099	46.7347	37.6271	27.61	14.502	13.7	31.62	15.3495	43.1648
46	6.83333	2.06067	19.0667	38.8	1.476	71.6273	35.8392	29.9	39.541	15.074	8.5	34.731	15.1816	31.8556
47	9.23333	2.32533	19.3333	50.1333	1.66667	71.6743	47.7586	34.5	56.994	14.664	12	32.18	12.8265	40.2695
48	8.52667	2.34	15.1333	32	1.48467	63.4473	56.3436	43.6	63.453	15.969	10	35.658	15.24	57.5773
49	7.6	2.58667	18	44.5333	1.84533	71.3402	42.2222	37.5	48.354	13.269	11.5	28.983	12.9523	39.9125
50	9.26667	2.348	18.4	39.9333	1.594	67.8876	50.3623	42.3	45.373	14.397	11	27.682	15.7567	50.6848
51	8.10714	1.99	15.9286	29	1.25929	63.2807	50.8969	43.6	46.036	14.662	10	33.667	14.4431	47.2637
52	10.02	2.10867	18.9333	41.1333	1.48533	70.4395	52.9225	33.2	52.833	14.716	11	31.617	13.0595	46.0389
53	7.7	1.85067	16.3333	31.8	1.18733	64.1571	47.1429	44.1	48.978	16.063	12.5	38.94	15.2955	57.1785
54	9.26	1.89867	18.4667	46.1333	1.25867	66.2921	50.1444	34.5	72.501	12.014	8	22.524	11.8574	36.5586
55	8.5	2.07643	18.8571	46.6429	1.52286	73.3402	45.0758	32.6493	53.012	13.983	8.9636	30.669	13.1748	26.2125
56	8.4	2.442	18.1333	45.0667	1.72067	70.4614	46.3235	37.5	24.926	14.748	10.5	34.928	13.6219	49.3641
57	8.43333	2.27533	18.6	52.3333	1.60933	70.7296	45.3405	32.1	49.774	14.363	11	30.188	12.781	42.3452
58	8.76667	1.88133	16.6667	33.1333	1.22933	65.3437	52.6	42	42.031	16.437	12.5	38.539	12.1699	29.5092
59	9.07143	2.11571	17.9286	38.6429	1.45429	68.7373	50.5976	34.5	27.843	15.211	13.5	32.62	20.8171	45.5531
60	7.6	1.67067	15.3333	31.4	1.15933	69.3935	49.5652	36.8	43.28	14.106	11.5	34.396	22.4968	37.151
61	8.30769	2.33308	18.5385	49.8462	1.70462	73.063	44.8133	39.4	65.144	13.537	9.5	29.792	15.1117	44.5885
62	7.63333	2.46467	17.8	40.7333	1.71667	69.6511	42.8839	33.9	58.403	13.924	11.5	32.77	11.7015	34.7534
63	7.1	2.71133	18.2667	48.2	1.94933	71.8957	38.8686	38.4	46.146	14.316	8	31.993	13.1697	37.419
64	6.17857	1.735	16	32.6429	1.18143	68.0939	38.6161	25.6	37.319	16.827	12	39.503	13.1495	37.0569
65	7.03333	2.186	15.9333	32.1333	1.418	64.8673	44.1423	45.8	55.316	15.641	6	36.803	16.0442	57.6271
66	5.9	1.39867	14.8667	25	0.854	61.0582	39.6861	35.1	37.713	15.698	10	36.681	15.565	49.6139
67	8.07143	2.04357	16.9286	44.0714	1.45714	71.3037	47.6793	35.9	25.788	14.073	12.5	31.112	12.3725	46.3911
68	8.53333	2.18667	17.4667	47.4	1.58	72.2561	48.855	33.9	45.007	13.796	9	27.815	12.816	47.1125
69	5.4	1.436	13.5333	24.4	0.959333	66.8059	39.9015	32.1	50.655	14.863	11	34.698	14.0633	39.4803
70	7.33333	2.08917	15.9167	36.5833	1.4425	69.0467	46.0733	35.9	65.212	13.803	7	31.079	11.5097	38.2338
71	6.91667	2.26167	17.5	40.5	1.5925	70.4127	39.5238	41.4	47.417	14.743	7.5	33.77	14.3067	48.1
72	6.6	1.912	16.3333	30.4667	1.23933	64.8187	40.4082	40.8	60.916	15.242	8.5	31.998	16.8182	59.3703
73	5.64286	1.66214	15.1429	22.6429	1.00429	60.4211	37.2642	36.3	51.607	15.506	8.5	31.184	14.837	54.1646
74	8.26667	2.69214	19.1333	43.6	1.80933	67.2079	43.2056	34.9	23.542	15.187	8	31.91	14.3615	44.6607
75	6.02	1.60733	16	24.4667	1.00067	62.2563	37.625	40.8992	45.373	15.593	10.5	35.59	13.8812	57.2428
76	8.06667	1.93867	18.8	44.4	1.254	64.6836	42.9078	36.5	48.565	13.769	7.5	29.39	12.1149	38.6092
77	8.64286	2.11571	17.0714	27.8571	1.23286	58.2714	50.6276	45.5	39.711	15.851	14	36.77	14.373	55.457
78	7.31538	1.91769	15.6923	31.1538	1.29385	67.4689	46.6176	40.6	38.902	15.352	8	34.784	32.7483	50.3863
79	8.66667	2.13067	18.2	34.2667	1.40933	66.1452	47.619	33.9	74.691	13.149	10	30.473	43.7531	62.4813
80	7.70667	1.59467	16.2667	29.8667	0.983333	61.6639	47.377	38.4	58.245	14.681	12	33.24	37.3377	36.2013
81	6.76923	1.84769	15.4615	29.3846	1.18385	64.0716	43.7811	40.3	37.668	15.663	8	36.028	61.6326	46.967
82	8.26667	2.27467	17.5333	41.0667	1.46533	64.4197	47.1483	34.9	28.328	15.077	10	34.066	38.4855	40.4566
83	5.73333	1.64467	14.6	23.2	1.06667	64.8561	39.2694	45.977	37.614	14.943	13	33.502	35.5966	37.8432
84	7.62	2.344	19.0667	42.9333	1.64067	69.9943	39.965	38.9	42.803	13.939	10	30.826	25.1	40.7796
85	8.08667	2.31467	18.2667	45	1.646	71.1118	44.2701	36.4	27.185	14.501	15	33.255	33.5533	37.1763
86	6.35455	1.66909	17.3636	25.3636	1.04545	62.6362	36.5969	36.2	49.018	14.958	11	34.011	34.3641	46.1097
87	8.13333	2.424	18.8	43.2	1.69867	70.077	43.2624	37	44.298	14.784	6	33.339	27.1934	42.9088
88	8.33333	2.02467	17.5333	37.0667	1.31267	64.8337	47.5285	37.7	57.653	14.554	11.5	32.482	28.875	36.75
89	8.16667	2.312	17.8	46	1.678	72.5779	45.8801	38.6	48.315	13.897	6.5	31.966	33.0015	33.7606
90	7.85	2.68357	18.1429	41.8571	1.81571	67.6604	43.2677	32.3	75.623	13.827	9	32.228	26.8329	31.4713
91	8.06667	2.37867	19.1333	45.0667	1.696	71.3004	42.1603	37.6	49.039	14.916	11.5	33.566	27.1489	28.6482
92	8.59333	2.20867	18.0667	40.7333	1.49133	67.5219	47.5646	37.7	44.021	12.035	5	29.568	31.1347	50.6359
93	8.25	2.88	19.6667	45.8667	1.91133	66.3657	41.9492	41.6715	62.45	14.1	7	32.903	26.4713	29.5012
94	7.98	2.75867	18.2667	42.7333	1.93933	70.2997	43.6861	37.1	66.854	14.248	12	31.487	25.8737	34.2237
95	7.08	2.12	15.9333	28.9333	1.30467	61.5409	44.4351	45.1	34.349	15.191	10	30.707	38.0857	46.9342
96	9.28667	2.82133	19.1333	45.4	1.92667	68.2892	48.5366	39.7	60.05	14.251	7	34.658	29.4625	31.1
97	8.88571	2.56714	18.4286	50.0714	1.83643	71.5359	48.2171	36.4	49.683	14.372	10	31.502	24.0755	28.061
98	8.32	2.68667	18.0667	45	1.80133	67.0471	46.0517	31.6	44.27	14.254	8.5	31.595	24.2779	37.3879
99	7.46667	2.52267	17.1333	43.6667	1.82867	72.4894	43.5798	31.2	64.98	14.488	7.5	33.46	21.1117	26.8694
100	8.26667	2.37467	16.6667	39.7333	1.59667	67.2375	49.6	35.1	65.705	12.998	11	32.133	21.5642	39.0555
101	7.85333	2.21	17.0667	44.6	1.63067	73.7858	46.0156	33.9	35.994	12.86	6	31.016	16.034	33.2667
102	8.22667	2.458	18.3333	39.1333	1.63733	66.6124	44.8727	41.1	59.407	15.555	7.5	29.466	27.4214	50.8862
103	7.73333	2.17933	17.4667	38.1333	1.412	64.7905	44.2748	35.9	26.082	15.189	10	34.965	19.8903	35.1196
104	8.46667	2.56267	19.4667	47.0667	1.77067	69.0947	43.4932	30.3	35.255	14.368	8.5	32.126	23.825	28.9
105	13.3	2.22133	17.8667	36.1333	1.384	62.3049	74.4403	42.3	27.685	14.041	8	30.948	22.4888	44.8901
106	8.75333	2.63733	17.6	38.8667	1.654	62.7149	49.7348	47	44.808	13.542	9	37	19.8328	40.5517
107	7.73077	2.27077	16.5385	32.7692	1.38077	60.8062	46.7442	44.6	60.082	14.418	10	32.857	22.6808	36.0474
108	10.0333	2.83	19.9333	40.5333	1.87667	66.3133	50.3344	42.5	24.463	15.442	9	35.674	19.5582	42.2242
109	7.50833	2.39083	17.5833	35	1.37917	57.6856	42.7014	35.5	36.019	14.511	12	32.376	20.492	37.7248
110	9.16	2.21267	19	45.5333	1.462	66.0741	48.2105	36.1	44.833	13.148	9	29.288	15.942	34.8701
111	7.6	2.326	16.1333	36.6667	1.53867	66.1508	47.1074	40.2	54.805	13.26	8	33.066	14.3053	25.2499
112	8.71429	2.13643	18.1429	38.6429	1.37929	64.5603	48.0315	31.8	48.43	13.443	11	36.966	18.3508	38.1612
113	8.46667	2.446	19.6	50.4	1.72467	70.5097	43.1973	34.2196	62.131	14.162	11	32.138	14.4586	26.8837
114	9.70667	2.646	19	39.0667	1.58467	59.8891	51.0877	40.5631	41.124	14.003	9	32.625	51.5235	37.7872
115	7.2	2.5	18.8	45.4	1.898	75.92	38.2979	38.7	48.496	13.835	8	29.618	20.4138	41.3136
116	8.54	1.89667	17.6667	32.5333	1.18133	62.2847	48.3396	36.3115	39.083	14.315	10	32.859	21.1759	29.3348
117	7.13333	2.16733	16.7333	30.8667	1.33467	61.5811	42.6295	38.4	59.429	14.728	13	34.693	18.0285	38.7306
118	7.34	2.206	18.4667	33.4	1.336	60.5621	39.7473	39.5	50.512	15.005	9.5	27.909	43.1784	47.5762
119	8.01333	1.928	15	33.0667	1.20533	62.5173	53.4222	35.3	32.222	14.4	9.5	30.809	47.7601	37.6556
120	8.32	1.90067	15.7333	35.8	1.27933	67.3097	52.8814	35.8	41.583	15.42	12.5	30.195	37.962	42.7947
121	9.12857	3.00643	18.5	47.4286	2.03429	67.6645	49.3436	33.7	50.184	14.065	11	34.034	29.1812	34.5321
122	7.1	2.14467	15.8667	29.2667	1.196	55.7662	44.7479	40.8656	56.776	14.076	8.9676	33.773	40.6079	35.6253
123	6.6	2.22467	17.6667	44.6	1.61267	72.4903	37.3585	27.6	62.671	14.913	12	34.026	30.6524	35.9437
124	6.4	1.97467	17.1333	35.4	1.358	68.7711	37.3541	38.7	32.49	15.517	13	35.674	34.9002	37.1072
125	6.71538	1.77385	15.0769	22.9231	1.02538	57.8057	44.5408	43.8	24.268	15.793	13	36.819	46.4286	42.7073
126	9.05333	2.846	17.5333	40.4	1.77533	62.3799	51.635	40.3	58.638	13.321	11.5	30.53	44.0714	38.8168
127	7.9	1.97867	17.2667	33	1.24133	62.7358	45.7529	31.5	25.061	15.485	9	31.736	39.1467	48.9271
128	7.73333	2.338	17.8667	28.8	1.6	68.4346	43.2836	55.5556	44.601	14.46	10	33.71	46.6401	45.6819
129	7.20769	2.01385	16.4615	38.8462	1.52077	75.5157	43.785	41.8	46.553	14.687	10	30.72	44.6491	46.0801
130	7.15385	1.69077	13.2308	23.7143	1.035	61.2147	54.0698	41.8	44.717	14.57	10	34.576	39.6633	39.6758
131	6.46667	2.216	16	34	1.46467	66.0951	40.4167	31	44.545	14.402	13	35.425	42.1603	44.5993
132	6.38462	2.26462	15.9231	30.9231	1.52308	67.2554	40.0966	41.1	22.212	14.249	10	28.668	44.3153	47.1389
133	6.86667	2.14533	17.6	33.8667	1.506	70.1989	39.0152	44.4685	49.668	13.477	9	28.602	41.904	26.3618
134	7.71429	2.035	17.9286	33.2857	1.29714	63.7417	43.0279	32.8	42.44	14.476	11	32.255	42.3029	36.1776
Kate	8.1625	1.63875	15.1667	33.9792	1.15583	70.5251	53.8243	34.0467	39.6927	15.091	11.0195	34.3565	39.3506	34.282
Sonmez	8.8625	1.84771	15.875	32.2083	1.44333	78.1517	55.8309	44.8691	44.1187	12.83	12.8195	31.895	52.8291	63.4678
Vratza	7.07917	1.61458	15.6667	28.9375	1.22917	76.1773	45.1916	42.5087	47.9168	16.7465	6.78965	38.8675	51.2119	49.5769
WuGeng	4.29583	0.799792	10.7708	19.6042	0.562083	70.3477	39.8893	28.6717	22.6157	18.224	10.411	44.198	46.662	55.3046

## Sheet: Phenotypic values ofsecond year
Genotip	SL	SW	NS	GNS	GWS	SHI	SD	TGW	SKCS	PR	SDS	GLU	Fe	Zn
1	8.6	1.63267	14.4667	33.6	1.19	72.8869	59.447	38.59	25.47	14.223	9.5	31.11	26.2687	34.5025
2	8.8	3.04333	17.4	40.8	1.84067	60.4819	50.5747	35.05	77.21	15.932	18	35.644	23.8024	34.6307
3	9.06667	2.35067	17.2667	44.4667	1.602	68.1509	52.5097	32.31	84.18	14.405	16.5	29.392	16.7333	32.8921
4	8.76667	1.828	15.3333	33.4	1.278	69.9125	57.1739	36.94	65.07	16.226	15.5	38.311	23.3566	38.6205
5	8.79167	2.07667	15.0667	30.5333	1.28933	62.0867	58.3518	31.43	78.39	14.529	16	29.265	18.9552	20.6095
6	7.26667	1.64	12.5333	25.8667	1.158	70.6098	57.9787	33.32	72.55	16.273	16.5	31.466	23.2767	33.5914
7	7	1.938	14.2667	33.1333	1.30933	67.5611	49.0654	40.14	67.12	16.037	18.5	36.788	24.6507	25.9606
8	11.0667	2.83333	16.8667	41.6	1.66733	58.8471	65.6126	35.63	67.39	15.795	10	36.469	25.2742	28.4521
9	9.93333	1.57533	14.2	21.8	0.911333	57.8502	69.9531	33.69	78.54	13.659	9	29.412	21.3	22.4875
10	8.3	2.39867	16.4	41.2	1.73067	72.1512	50.6098	34.05	80.37	14.291	18	31.946	16.5	14.75
11	9.03333	2.18333	15.6667	40.5333	1.57133	71.9695	57.6596	36.89	77.41	14.271	11.5	30.776	18.85	17.3125
12	8	2	13.9333	34.6	1.45267	72.6333	57.4163	36.86	69.6	14.735	11	32.974	25.1246	19.3669
13	8.8	2.55067	15.8	39	1.706	66.8845	55.6962	37.1	72.76	15.449	19	35.6	19.97	18.7094
14	9.76667	2.22267	16	39	1.58933	71.5057	61.0417	36.78	71.7	15.634	16	35.477	15.3234	31.4055
15	8.93333	2.406	15.3333	39.0667	1.636	67.9967	58.2609	39.84	76.83	13.739	15.5	29.501	18.3085	28.8308
16	7.6	2.042	14.4667	29.6	1.32667	64.969	52.5346	35.07	80.14	14.832	17	33.655	21.3645	29.1858
17	8.8	2.61	17.0667	44.4667	1.858	71.1877	51.5625	40.14	63.65	17.068	11	40.422	28.2218	38.8312
18	9.1	2.49867	17.6	44.4667	1.73467	69.4237	51.7045	33.59	67.5	15.231	13	35.371	22.1279	34.96
19	10.1667	2.55	14.4667	33.4667	1.51533	59.4248	70.2765	33.79	73.82	16.525	12	34.929	20.6468	31.0448
20	8.7	2.10667	14.2	37.7333	1.53533	72.8797	61.2676	35.76	72.3	14.43	13	32.933	20.2	26.7625
21	10.1667	2.30933	14.2	34.7333	1.53533	66.4838	71.5962	35.02	84.79	14.428	10	32.22	22.2388	24.5025
22	10.4	2.10733	15.7333	38.4667	1.33533	63.366	66.1017	35.62	74.36	14.897	8	33.887	25.5721	28.5075
23	10.5	2.13867	18.1333	44.2667	1.54733	72.3504	57.9044	40.04	52.63	16.011	16.5	36.345	22.8358	36.1816
24	8.96667	1.82667	14.8	32.2	1.23867	67.8102	60.5856	27.28	55.86	15.249	8.5	35.416	25.7855	35.7855
25	8	1.858	12.8667	29.8667	1.25867	67.7431	62.1762	41.15	55.71	16.303	15	37.865	28.5572	36.5423
26	9.6	1.94933	13.8	33.6	1.27133	65.2189	69.5652	36.53	68.95	14.124	10	30.483	24.0658	30.1271
27	8.13333	2.13267	13.7333	31.8	1.45267	68.115	59.2233	38.39	68.91	14.798	10	33.835	21.0159	26.4492
28	10.2333	2.26267	16.3333	45.6	1.65333	73.0701	62.6531	36.88	73.26	14.634	12	32.848	26.9691	28.4621
29	7.96667	1.208	13.3333	27.8667	0.860667	71.2472	59.75	33.91	67.78	16.159	17	37.507	28.806	26.4925
30	9	1.858	15.6667	35.6667	1.30133	70.0395	57.4468	32.26	62.5	17.728	12	42.287	25.9	28.2375
31	10.0667	1.972	15.5333	37.6	1.34533	68.2218	64.8069	35.18	65.34	15.814	15	36.393	27.9023	28.6821
32	10.1333	2.346	14.2	41.2667	1.61067	68.6559	71.3615	38.54	73.24	15.45	10	35.324	31.1067	31.1964
33	7.8	1.966	15.2	36.2	1.30533	66.3954	51.3158	36.82	30.17	15.097	13	34.355	24.3769	28.1505
34	11.1	3.12067	16.6667	52.8	2.214	70.9464	66.6	35.94	71.78	15.985	13	37.28	25.5617	27.6136
35	9.1	2.504	15.5333	39.2	1.59	63.4984	58.5837	33.28	78.19	13.61	10.5	18.324	19.8405	30.8674
36	8.03333	1.75333	14.4667	32.5333	1.19267	68.0228	55.53	36.94	76.68	17.217	10	41.023	35.1244	36.2811
37	8.4	1.908	15.7333	37.8667	1.36667	71.6282	53.3898	35.47	73.52	16.152	11.5	38.17	21.507	27.5349
38	7.9	1.78667	14.1333	30.5333	1.27	71.0821	55.8962	36.78	78.97	14.007	16.5	29.729	21.2968	18.4788
39	8.8	1.96467	16.2667	39.5333	1.43267	72.9216	54.0984	32.89	72.69	14.533	19.5	29.94	22.6368	18.5572
40	8.6	2.01667	14.8667	39.9333	1.40867	69.8512	57.8475	28.49	72.62	16.506	13.5	38.494	25.8466	22.6843
41	9.43333	1.77733	15.4	38.6667	1.258	70.7802	61.2554	33.13	75.97	15.667	12.5	36.64	29.0419	35.8383
42	8.56667	1.82667	13.5333	27.1333	1.13333	62.0438	63.3005	28.89	95.53	15.347	12.5	35.526	24.7253	30.3372
43	8.2	1.932	16.2	36.2	1.23933	64.1477	50.6173	34.54	75.05	16.289	19	37.048	31.2096	25.9333
44	10.0333	2.31267	16.4667	39.0667	1.61867	69.9914	60.9312	32.51	76.21	15.086	12	33.939	31.2593	31.3813
45	8.53333	2	16.2	33.1333	1.32933	66.4667	52.6749	26.26	45.32	14.309	14	32.022	27.3904	34.3675
46	8.55	2.12067	15.2	35.45	1.3745	64.8145	56.25	34.53	73.22	16.397	11	38.067	25.3247	27.6548
47	9.26667	2.63067	16.8	37.4667	1.53267	58.2615	55.1587	34.72	64.41	14.28	9.5	31.962	30.2395	31.2226
48	8.66667	1.93533	14.2	28.0667	1.086	56.1144	61.0329	40.84	66.65	16.118	13	37.548	30.3091	33.7961
49	8.43333	1.69933	13.5333	27.9333	1.13267	66.6536	62.3153	34.74	78.4	13.888	18.5	30.61	24.5	33.9875
50	9.03333	2.23933	15.6	36.5333	1.47133	65.7041	57.906	36.18	69.1	16.481	12.5	39.181	30.1793	40.0025
51	7.71667	2.0005	14.75	35.1	1.34817	67.3915	52.3164	40.21	65.82	17.188	12	39.749	29.1542	37.4378
52	7.43333	2.20067	14.8	39.2667	1.63133	74.1291	50.2252	33.15	91.81	14.506	9	32.365	28.7494	42.1774
53	7.8	2.48133	16.3333	43.0667	1.792	72.2192	47.7551	35.37	68.91	17.645	15	41.593	28.2652	42.5224
54	9.26667	1.72	14.8667	29	1.08467	63.062	62.3318	26.86	85.53	15.271	20	33.472	24.8878	27.8055
55	10.1	2.33867	16.1333	38.6667	1.55667	66.5621	62.6033	32.8	81.48	16.061	10	37.505	27.8	37.6125
56	9.46667	2.58667	16.4667	45.4667	1.69867	65.6701	57.4899	32.03	78.92	14.423	10.5	32.25	29.4763	38.3666
57	10.2333	2.22333	15.9333	40.4	1.45267	65.3373	64.2259	31.83	79.45	15.772	14	36.879	30.1698	37.7747
58	9.4	2.21467	16.3333	44.6	1.51333	68.3323	57.551	38.27	59.03	16.599	17.5	39.516	28.6996	31.0787
59	10.0667	2.23733	15.2	34.1333	1.30867	58.4923	66.2281	33.88	64.33	13.378	11	29.162	26.2581	40.4958
60	10.3333	2.39867	17.2	38.8	1.474	61.4508	60.0775	31.51	75.7	15.454	11.5	35.105	29.6112	39.1575
61	6.73333	1.11867	12.3333	23	0.814667	72.8248	54.5946	36.57	77.4	15.794	16.5	35.006	29.7257	29.7382
62	9.53333	1.88267	16	38.2	1.37133	72.8399	59.5833	40.42	60.18	14.278	15.5	31.328	26.5571	22.0229
63	11.6333	2.61	16.8667	35.7333	1.63267	62.5543	68.9723	36.99	65.01	15.417	16.5	35.511	29.9751	32.0698
64	8.73333	2.28533	15.1333	35.2	1.56867	68.6406	57.7093	34.12	78.17	15.141	15	34.822	31.8023	35.3595
65	8.33333	1.678	14.1333	28.8667	1.138	67.8188	58.9623	40.55	66.34	15.59	16.5	36.186	32.7019	40.7278
66	11.2333	2.93467	16.6	47.8667	1.95333	66.5607	67.6707	34.83	69.79	16.22	17	38.06	35.3762	44.5441
67	9.26667	2.414	15.0667	37.2	1.524	63.1317	61.5044	35.34	75.12	15.139	13	33.779	27.6723	33.1169
68	9.53333	2.212	14.4	30	1.36267	61.6034	66.2037	34	80.17	14.78	7	33.309	38.35	28.1375
69	9.2	1.99267	14.9333	32.2667	1.30067	65.2727	61.6071	34.35	78.03	14.416	17.5	31.716	29.4853	26.7366
70	11.25	2.29833	16.6667	34.5	1.125	48.9485	67.5	38.3	73.57	14.632	16.5	31.468	30.8955	28.5945
71	9.5	2.09	17.9333	48.7333	1.476	70.622	52.974	35.25	76.18	15.305	17.5	33.815	37.65	37.6625
72	10.0833	2.06417	15	35.0833	1.41667	68.6314	67.2222	33.98	74.17	15.271	12	35.176	39.6802	32.8961
73	9.95833	1.92	16.4167	36	1.23083	64.1059	60.6599	35.51	71.71	16.506	9.5	39.281	36.6085	32.5561
74	12.6667	2.13	18.9167	25.4167	0.815833	38.302	66.9604	32.76	67.26	14.165	12.5	30.975	34.3313	31.5868
75	9.625	2.15083	16.1667	37.6667	1.46583	68.1519	59.5361	34.82	77.06	14.658	13.5	33.156	34.965	30.0699
76	8.91667	2.06667	16	39.5833	1.36	65.8065	55.7292	32.76	76.24	14.368	20.5	31.614	33.7488	24.5513
77	8.375	1.8125	15.25	34	1.26667	69.8851	54.918	40.19	67.01	15.976	18	36.03	40.3097	32.4925
78	10.5417	2.01583	16.6667	39.5833	1.36333	67.6313	63.25	38.8	67.51	14.236	16.5	32.586	34.0977	37.824
79	7.83333	1.59267	14.8667	25.4	0.920667	57.8066	52.6906	35.18	71.04	18.867	19.5	37.752	40.3298	39.1804
80	10.25	2.15333	15.9167	42.6667	1.49833	69.582	64.3979	34.34	67.68	14.345	15.5	32.62	34.7652	21.5534
81	9.76667	2.32733	15.7333	33.7333	1.41333	60.7276	62.0763	37.29	72.09	15.854	15.5	37.691	43.3849	28.8567
82	9.26667	2.37533	16.2	39.9333	1.50733	63.4578	57.2016	37.84	78.03	14.664	14	32.793	38.7226	25.4491
83	7.96667	1.27267	14.8	27.3333	0.800667	62.9125	53.8288	37.45	70.74	16.182	17.5	38.069	35.347	34.7604
84	7.5	1.436	13.6667	24.8667	0.944	65.7382	54.878	36.4	69.99	16.029	17.5	35.236	32.9335	25.3248
85	9.66667	1.95667	15.4667	40.5333	1.34867	68.9267	62.5	33.43	76.96	16.164	19	37.227	34.1135	27.2908
86	9.76667	2.05	15.6667	33.2667	1.24867	60.9106	62.3404	33.94	76.54	14.863	16.5	32.461	36.6584	20.7232
87	10.2417	2.19033	18.5667	41.1667	1.28883	58.8419	55.1616	34.71	75.66	15.943	15.5	36.894	36.341	23.0309
88	8.93333	2.44667	16.8	44.6667	1.73267	70.8174	53.1746	34.75	77	14.741	13	32.514	34.3	27.7
89	7.26667	1.822	15.6667	36.9333	1.28933	70.7647	46.383	43.67	34.23	14.178	10	31.817	37.2822	23.5192
90	10.8	2.34867	14.5333	29.9333	1.38333	58.8987	74.3119	38.68	72.4	15.339	13	33.895	37.1571	21.7207
91	8.96667	1.84133	14.7333	34.0667	1.22467	66.5098	60.8597	36.68	66.35	14.823	15	32.879	33.983	23.4758
92	9.3	1.908	14.2667	29.1333	1.13733	59.6087	65.1869	37.41	75.5	14.702	11.5	32.292	41.3466	26.3342
93	8.73333	1.852	15	27.6	1.04867	56.6235	58.2222	30.9	79.09	15.993	14	37.048	34.3142	28.9152
94	10.5667	2.47467	16.6667	35.0667	1.50333	60.7489	63.4	39.99	71.84	14.952	16	33.394	41.2881	23.652
95	9.2	2.09933	16.9333	37.4	1.47333	70.181	54.3307	36.28	60.14	16.922	10.5	39.708	46.1117	37.986
96	10.2333	3.24133	16.5333	48.6667	2.166	66.8244	61.8952	35.54	69.31	15.754	15.5	36.238	35.9	30.8625
97	9.83333	2.11533	15.8	33.2	1.34133	63.41	62.2363	33.42	71.71	15.667	11.5	36.173	41.1294	31.3593
98	8.9	2.42133	14.7333	37.2667	1.598	65.9967	60.4072	36.04	81.63	13.972	15.5	31.022	37.1514	20.7171
99	9.4	2.07933	14.9333	27	1.13867	54.7611	62.9464	35.8	73.34	14.635	17.5	29.516	39.8804	24.8928
100	8.13333	2.18067	16.6667	33.2667	1.378	63.1917	48.8	36.41	74.86	14.909	13	33.847	40.1799	23.6757
101	9.13333	1.97933	17	43.3333	1.336	67.4975	53.7255	34.97	81.89	13.986	10	31.295	43.3067	20.2423
102	7.53333	1.42267	13.9333	35.7333	1.08267	76.1012	54.067	46.7	64.19	16.564	10.5	39.104	47.6785	30.3045
103	10.2667	2.10133	17.2667	40.9333	1.28667	61.231	59.4595	32.12	70.36	16.247	18	37.835	43.9681	23.841
104	8.86667	2.022	15.2	36.8	1.404	69.4362	58.3333	32.38	87.21	13.568	16.5	29.533	41.6	23.2125
105	8.6	1.77533	14.8	27.3333	0.998667	56.2523	58.1081	39.31	63	15.593	17.5	34.023	50.1749	26.6242
106	10.0667	2.65733	17.2	46.6	1.782	67.0597	58.5271	32.28	72.01	15.28	14	34.389	45.0824	27.2991
107	10.0667	2.61267	16.6	48.9333	1.84	70.4261	60.6426	45.46	75.56	15.676	14	36.321	45.1372	28.4539
108	11.1333	2.53733	17.1333	36.1333	1.46867	57.8823	64.9805	33.03	38.04	17.261	19	41.193	43.0354	26.0984
109	8.13333	2.498	15.7333	43.0667	1.71067	68.4815	51.6949	34.79	66.08	15.509	11.5	34.992	44.1059	23.1494
110	9.8	3.01467	18.1333	60.8	2.184	72.4458	54.0441	29.26	80.18	15.409	9	35.795	43.3283	24.7176
111	9.26667	2.394	15.9333	39.8667	1.52267	63.6035	58.159	37.5	74.27	13.999	8.5	30.315	44.2279	28.3533
112	8.56667	2.368	15.6667	40	1.60267	67.6802	54.6809	37.62	70.78	14.115	11	31.452	50.3493	28.1262
113	10.0333	2.85533	16.6	50.1333	1.97467	69.1571	60.4418	35.47	71.96	14.464	9.5	32.886	47.8543	28.5254
114	9.1	2.21133	16.3333	40.5333	1.55133	70.1538	55.7143	43.29	64.6	14.843	10.5	34.207	47.2028	23.3641
115	11.2	3.004	16.2667	54.2	2.08533	69.4186	68.8525	34.07	75.05	14.908	13.5	34.257	53.3898	22.1211
116	9.3	1.40467	16.6	30.4667	0.977333	69.5776	56.0241	28.56	28.9	15.227	13	35.758	48.1315	26.2955
117	9.53333	1.754	15.1333	25.8667	0.965333	55.0361	62.9956	40.17	58.32	15.408	10	32.651	50.7246	24.088
118	8.73333	2.17267	15.2	43.2	1.57467	72.4762	57.4561	36.73	71.852	16.722	14	38.386	24.7876	26.4493
119	8.73333	2.29667	17.2667	39.7333	1.542	67.1408	50.5792	33.66	63.79	16.664	16	40.921	20.7068	22.3992
120	8.13333	1.604	13.7333	27.6667	1.01067	63.0091	59.2233	30.96	81.78	14.752	18	33.427	27.6723	27.8472
121	8.06667	1.95467	14.6667	30.4667	1.19467	61.1187	55	34.72	71.56	13.979	12.5	32.121	17.5212	25.2688
122	10.2667	2.26333	17.2	42.6	1.538	67.9529	59.6899	39.41	64.22	16.384	11.5	38.312	26.2083	27.4041
123	8.83333	2.17733	16.2667	36.0667	1.476	67.7893	54.3033	32.57	77.68	15.609	16	36.271	23.506	28.7874
124	8.96667	1.61067	16	34.8	1.144	71.0265	56.0417	34.7	69.6	16.766	18.5	40.751	26.4339	21.2344
125	9.5	1.96	15.0667	34.2	1.362	69.4898	63.0531	39.94	55.48	16.131	16	33.603	31.019	27.9346
126	10.7667	2.12467	15.3333	36.1333	1.39667	65.7358	70.2174	37.44	66.5	15.289	19.5	35.457	30.3045	29.3809
127	8.73333	2.358	15.8667	38.2	1.54933	65.7054	55.042	33.87	81.3	13.75	19	29.973	38.8723	21.7315
128	8.56667	1.868	15.6	34.8	1.20933	64.7395	54.9145	32.12	46.66	14.027	11	31.906	37.78	24.9129
129	9.2	2.58	17.4667	46.6	1.83933	71.292	52.6718	34.99	73.89	15.781	13.5	36.551	33.4993	27.3768
130	9.26667	2.486	17.0667	46.8	1.67933	67.5516	54.2969	36.17	68.68	14.447	7	32.718	34.6633	27.8429
131	11.1	2.51533	16.3333	41.8	1.65133	65.6507	67.9592	34.53	79.68	13.364	8.5	28.313	34.445	22.5236
132	10.8667	2.56467	17	45.8	1.60667	62.6462	63.9216	25.72	47.08	14.862	8.5	33.942	34.7326	24.8126
133	11.2	2.62067	17.6	48.4	1.66133	63.3935	63.6364	28.34	36.35	14.446	7.5	32.685	33.8831	20.6022
134	9.03333	2.638	17.4667	45.2667	1.95667	74.1724	51.7176	35.36	72.9	15.221	13.5	35.322	38.3234	23.9396
Kate	7.4696	1.6541	16.5678	34.6569	1.1862	68.6911	41.3421	36.4231	38.2797	14.5332	7.27689	32.3909	40.4	29.2428
Sonmez	8.0446	1.86305	17.7762	35.3861	1.4737	76.3177	43.3487	47.2455	41.9558	11.7722	9.32684	29.9294	40.3821	35.0582
Vratza	6.38627	1.60493	17.8178	32.1152	1.25953	79.3433	32.7094	44.8851	45.7537	15.9387	7.20141	36.9019	41.6229	23.4073
WuGeng	3.60294	0.840138	12.672	22.7819	0.667452	68.5137	27.4072	31.0481	21.2028	17.4162	6.91839	42.2324	42.7502	31.9168

## Sheet: Means of phenotypic values
Genotip	SL	SW	NS	GNS	GWS	SHI	SD	TGW	SKCS	PRT	SDS	GLU	Fe	Zn
1	7.86667	1.76167	16.0333	35.4667	1.30033	73.7495	49.9887	37.445	26.1905	14.567	12.25	30.0975	29.8507	36.5112
2	8.73333	2.689	17.5	41.9333	1.73533	65.1496	49.9086	34.925	60.0045	15.132	14.5	33.284	30.1335	42.3029
3	8.5	2.07933	16.6667	36.1333	1.354	64.6617	50.9436	36.0471	77.12	14.9015	13.25	32.9475	41.7333	29.7015
4	8.51667	2.08633	16.2	35.2333	1.435	68.9056	52.8057	39.97	50.3845	15.5595	13.5	34.3285	34.5804	44.9079
5	8.47917	2.40233	17.5	41.2333	1.61733	66.6983	49.6608	29.965	60.411	14.753	13	30.1165	21.2189	25.1368
6	6.7	1.68367	13.7	28.8	1.175	69.8089	49.6172	35.51	56.741	15.1555	13	31.1255	29.8764	43.2755
7	7.9	2.26	16.3333	37.3667	1.529	67.6432	48.4458	39.52	67.7295	15.545	15.75	36.861	29.3476	36.4147
8	10.8333	2.564	16.7667	37.4	1.51833	59.2608	64.6063	38.315	52.797	16.1325	9	33.054	28.178	37.5997
9	10.9	2.04802	16.4667	33.5071	1.30817	62.7449	66.6491	30.295	64.027	14.675	9.75	33.3395	31.2687	29.5125
10	8	2.24667	17.7	43.1667	1.568	69.6211	45.568	31.025	56.2765	14.18	13	31.6705	22.8438	21.8563
11	7.90238	2.0481	16.5476	42.4095	1.48245	72.4112	48.256	36.145	54.7155	14.3265	10.5	33.1775	19.8563	16.6625
12	7.25	1.87577	15.159	34.9538	1.32595	70.5503	48.5438	38.93	58.489	14.2655	9.5	34.5895	30.2343	31.7734
13	7.88333	2.26433	17.2	40.9333	1.55033	68.6967	46.5757	37.05	49.9385	14.472	14.5	32.114	25.8425	20.9124
14	8.6869	1.96883	16.2143	34.9643	1.34824	68.0311	53.673	37.39	67.1925	14.9175	12.75	34.1355	20.9826	27.9975
15	8.83095	2.31121	16.9167	40.9619	1.54086	66.6119	52.7212	35.07	55.835	13.767	11	29.4495	21.0261	29.2475
16	7.78333	1.99067	16.8333	33.9667	1.307	65.6746	47.0138	34.785	75.6755	14.5675	14	33.1425	34.4746	31.0147
17	8.51667	2.187	16.1333	35	1.46133	65.7715	52.8646	41.42	96.2205	16.839	11.5	40.6005	35.2148	50.0162
18	8.25	2.16933	17.7667	41.1667	1.533	70.8894	46.4842	35.145	49.5145	14.98	11.5	34.256	32.1928	36.5609
19	9.29762	1.98679	14.8762	31.3405	1.2116	61.599	62.7083	35.095	52.596	15.3345	12	33.161	30.51	36.3122
20	8.46538	2.13603	15.9462	40.0974	1.50382	70.4363	53.8947	37.73	55.656	14.0185	9.5	30.4195	24.8188	31.0562
21	9.56667	2.469	16.4	40.2333	1.72367	69.6102	59.9021	34.71	74.6125	13.561	10.75	31.4615	27.4938	28.806
22	9.3	2.505	16.8667	40.7333	1.666	66.0767	55.8286	34.76	66.54	15.651	8.5	32.4085	40.8831	33.9552
23	9.95	2.20567	17.7667	40.7333	1.527	69.3227	55.9637	41.42	53.5895	15.7725	11.75	36.8495	48.893	37.4565
24	9.15	1.751	15.5	32.6333	1.08433	61.6608	59.0994	35.69	52.108	14.668	9.75	34.0205	29.4888	35.7668
25	8	2.18367	15.2	35.5333	1.503	68.6882	53.9018	41.425	42.9315	15.9425	13.25	31.6675	32.9291	51.2438
26	9.83571	2.22681	15.4357	39.0143	1.58817	70.6442	64.2805	37.715	57.217	13.7695	9.5	28.222	27.728	30.6652
27	8.16667	2.092	15.1	34.6333	1.45233	69.4491	54.5104	37.395	48.1555	14.3995	11	34.122	32.8	31.2463
28	8.4	1.97233	15.7333	38.4333	1.37733	69.2739	53.0226	40.39	53.4615	14.314	11.5	33.1675	30.415	38.34
29	8.2	1.507	14.9333	29.0333	0.945	64.1212	55.379	37.505	49.347	15.4315	12	35.666	32.6119	30.4042
30	8.58333	2.07867	16.5	35.4	1.34833	65.3619	52.2811	35.33	61.0745	15.7395	11	36.0085	31.0063	39.6812
31	11.6048	2.03386	15.4095	34.3714	1.33838	65.8764	75.3941	38.49	52.825	15.1725	11.75	36.407	32.3555	38.4006
32	9.31667	2.22764	15.3857	35.2048	1.45712	65.2287	61.3273	41.42	66.6805	14.3795	10	37.262	33.0259	41.2587
33	8.86667	1.882	15.7667	31.4	1.234	65.5299	56.0661	40.2646	42.152	14.499	11	32.977	28.7575	35.1246
34	9.55	2.4589	15.9405	42.7214	1.66914	66.753	59.5911	35.92	51.3095	15.5205	11	35.3965	31.8335	37.8645
35	8.45385	2.28354	15.459	37.1	1.51231	66.518	54.6668	38.04	62.625	13.5485	10.75	23.89	23.3674	31.579
36	8.08333	2.02833	16.8667	36	1.34533	66.5295	48.8722	39.22	57.136	16.6235	9	39.6425	37.3134	46.7351
37	7.55714	1.89221	15.2952	35.1119	1.33226	70.3973	49.2911	34.685	57.944	15.523	12.25	35.939	24.2952	27.5586
38	8.325	2.19869	16.4595	37.9452	1.59214	72.2032	51.2371	37.34	57.2765	14.104	12.25	30.366	21.5337	20.5798
39	8.61667	2.24433	17.4667	44.0333	1.621	72.3034	49.6385	36.095	63.7485	13.843	14.25	29.055	21.1629	19.7388
40	8.81667	1.99333	16.5667	39.8667	1.42367	71.44	53.65	31.195	55.5155	15.242	13.25	31.586	19.49	36.8899
41	9.11667	2.07333	16.2333	40.5	1.45167	70.1115	56.409	36.715	68.5455	14.6275	9.5	33.836	22.3568	43.1624
42	8.41667	1.839	15.6667	34.8667	1.166	63.395	54.8712	30.495	86.441	14.7995	9.5	34.22	21.2093	30.6469
43	8	1.96267	16.4667	39.1	1.338	68.1106	48.6154	35.27	59.334	15.332	18	35.1765	23.2591	30.8487
44	8.48095	2.18526	17.6976	41.2476	1.51826	69.4455	48.7675	33.355	59.9795	14.5125	9.5	32.6085	22.7081	37.7227
45	8.35595	1.93893	16.85	31.3167	1.21967	62.7883	49.7048	31.9436	36.465	14.4055	13.85	31.821	21.37	38.7662
46	7.69167	2.09067	17.1333	37.125	1.42525	68.2209	46.0446	32.215	56.3805	15.7355	9.75	36.399	20.2531	29.7552
47	9.25	2.478	18.0667	43.8	1.59967	64.9679	51.4587	34.61	60.702	14.472	10.75	32.071	21.533	35.746
48	8.59667	2.13767	14.6667	30.0333	1.28533	59.7808	58.6882	42.22	65.0515	16.0435	11.5	36.603	22.7746	45.6867
49	8.01667	2.143	15.7667	36.2333	1.489	68.9969	52.2687	36.12	63.377	13.5785	15	29.7965	18.7261	36.95
50	9.15	2.29367	17	38.2333	1.53267	66.7958	54.1342	39.24	57.2365	15.439	11.75	33.4315	22.968	45.3436
51	7.9119	1.99525	15.3393	32.05	1.30373	65.3361	51.6066	41.905	55.928	15.925	11	36.708	21.7987	42.3507
52	8.72667	2.15467	16.8667	40.2	1.55833	72.2843	51.5739	33.175	72.3215	14.611	10	31.991	20.9045	44.1081
53	7.75	2.166	16.3333	37.4333	1.48967	68.1881	47.449	39.735	58.944	16.854	13.75	40.2665	21.7803	49.8504
54	9.26333	1.80933	16.6667	37.5667	1.17167	64.6771	56.2381	30.68	79.0155	13.6425	14	27.998	18.3726	32.182
55	9.3	2.20755	17.4952	42.6548	1.53976	69.9512	53.8395	32.7247	67.246	15.022	9.4818	34.087	20.4874	31.9125
56	8.93333	2.51433	17.3	45.2667	1.70967	68.0657	51.9067	34.765	51.923	14.5855	10.5	33.589	21.5491	43.8653
57	9.33333	2.24933	17.2667	46.3667	1.531	68.0334	54.7832	31.965	64.612	15.0675	12.5	33.5335	21.4754	40.0599
58	9.08333	2.048	16.5	38.8667	1.37133	66.838	55.0755	40.135	50.5305	16.518	15	39.0275	20.4347	30.294
59	9.56905	2.17652	16.5643	36.3881	1.38148	63.6148	58.4128	34.19	46.0865	14.2945	12.25	30.891	23.5376	43.0244
60	8.96667	2.03467	16.2667	35.1	1.31667	65.4221	54.8214	34.155	59.49	14.78	11.5	34.7505	26.054	38.1543
61	7.52051	1.72587	15.4359	36.4231	1.25964	72.9439	49.7039	37.985	71.272	14.6655	13	32.399	22.4187	37.1633
62	8.58333	2.17367	16.9	39.4667	1.544	71.2455	51.2336	37.16	59.2915	14.101	13.5	32.049	19.1293	28.3881
63	9.36667	2.66067	17.5667	41.9667	1.791	67.225	53.9205	37.695	55.578	14.8665	12.25	33.752	21.5724	34.7444
64	7.45595	2.01017	15.5667	33.9214	1.37505	68.3672	48.1627	29.86	57.7445	15.984	13.5	37.1625	22.4759	36.2082
65	7.68333	1.932	15.0333	30.5	1.278	66.3431	51.5523	43.175	60.828	15.6155	11.25	36.4945	24.373	49.1775
66	8.56667	2.16667	15.7333	36.4333	1.40367	63.8094	53.6784	34.965	53.7515	15.959	13.5	37.3705	25.4706	47.079
67	8.66905	2.22879	15.9976	40.6357	1.49057	67.2177	54.5919	35.62	50.454	14.606	12.75	32.4455	20.0224	39.754
68	9.03333	2.19933	15.9333	38.7	1.47133	66.9297	57.5293	33.95	62.5885	14.288	8	30.562	25.583	37.625
69	7.3	1.71433	14.2333	28.3333	1.13	66.0393	50.7543	33.225	64.3425	14.6395	14.25	33.207	21.7743	33.1084
70	9.29167	2.19375	16.2917	35.5417	1.28375	58.9976	56.7866	37.1	69.391	14.2175	11.75	31.2735	21.2026	33.4142
71	8.20833	2.17583	17.7167	44.6167	1.53425	70.5173	46.2489	38.325	61.7985	15.024	12.5	33.7925	25.9784	42.8812
72	8.34167	1.98808	15.6667	32.775	1.328	66.725	53.8152	37.39	67.543	15.2565	10.25	33.587	28.2492	46.1332
73	7.8006	1.79107	15.7798	29.3214	1.11756	62.2635	48.962	35.905	61.6585	16.006	9	35.2325	25.7228	43.3603
74	10.4667	2.41107	19.025	34.5083	1.31258	52.755	55.083	33.83	45.401	14.676	10.25	31.4425	24.3464	38.1238
75	7.8225	1.87908	16.0833	31.0667	1.23325	65.2041	48.5805	37.8596	61.2165	15.1255	12	34.373	24.4231	43.6563
76	8.49167	2.00267	17.4	41.9917	1.307	65.245	49.3185	34.63	62.4025	14.0685	14	30.502	22.9318	31.5803
77	8.50893	1.96411	16.1607	30.9286	1.24976	64.0782	52.7728	42.845	53.3605	15.9135	16	36.4	27.3414	43.9748
78	8.92853	1.96676	16.1795	35.3686	1.32859	67.5501	54.9338	39.7	53.206	14.794	12.25	33.685	33.423	44.1052
79	8.25	1.86167	16.5333	29.8333	1.165	61.9759	50.1548	34.54	72.8655	16.008	14.75	34.1125	42.0415	50.8308
80	8.97833	1.874	16.0917	36.2667	1.24083	65.623	55.8875	36.37	62.9625	14.513	13.75	32.93	36.0514	28.8774
81	8.26795	2.08751	15.5974	31.559	1.29859	62.3996	52.9287	38.795	54.879	15.7585	11.75	36.8595	52.5087	37.9119
82	8.76667	2.325	16.8667	40.5	1.48633	63.9387	52.175	36.37	53.179	14.8705	12	33.4295	38.604	32.9528
83	6.85	1.45867	14.7	25.2667	0.933667	63.8843	46.5491	41.7135	54.177	15.5625	15.25	35.7855	35.4718	36.3018
84	7.56	1.89	16.3667	33.9	1.29233	67.8662	47.4215	37.65	56.3965	14.984	13.75	33.031	29.0167	33.0522
85	8.87667	2.13567	16.8667	42.7667	1.49733	70.0192	53.385	34.915	52.0725	15.3325	17	35.241	33.8334	32.2336
86	8.06061	1.85955	16.5152	29.3152	1.14706	61.7734	49.4686	35.07	62.779	14.9105	13.75	33.236	35.5112	33.4165
87	9.1875	2.30717	18.6833	42.1833	1.49375	64.4594	49.212	35.855	59.979	15.3635	10.75	35.1165	31.7672	32.9698
88	8.63333	2.23567	17.1667	40.8667	1.52267	67.8256	50.3516	36.225	67.3265	14.6475	12.25	32.498	31.5875	32.225
89	7.71667	2.067	16.7333	41.4667	1.48367	71.6713	46.1316	41.135	41.2725	14.0375	8.25	31.8915	35.1419	28.6399
90	9.325	2.51612	16.3381	35.8952	1.59952	63.2795	58.7898	35.49	74.0115	14.583	11	33.0615	31.995	26.596
91	8.51667	2.11	16.9333	39.5667	1.46033	68.9051	51.51	37.14	57.6945	14.8695	13.25	33.2225	30.566	26.062
92	8.94667	2.05833	16.1667	34.9333	1.31433	63.5653	56.3757	37.555	59.7605	13.3685	8.25	30.93	36.2406	38.485
93	8.49167	2.366	17.3333	36.7333	1.48	61.4946	50.0857	36.2858	70.77	15.0465	10.5	34.9755	30.3928	29.2082
94	9.27333	2.61667	17.4667	38.9	1.72133	65.5243	53.5431	38.545	69.347	14.6	14	32.4405	33.5809	28.9378
95	8.14	2.10967	16.4333	33.1667	1.389	65.8609	49.3829	40.69	47.2445	16.0565	10.25	35.2075	42.0987	42.4601
96	9.76	3.03133	17.8333	47.0333	2.04633	67.5568	55.2159	37.62	64.68	15.0025	11.25	35.448	32.6812	30.9812
97	9.35952	2.34124	17.1143	41.6357	1.58888	67.473	55.2267	34.91	60.6965	15.0195	10.75	33.8375	32.6024	29.7101
98	8.61	2.554	16.4	41.1333	1.69967	66.5219	53.2295	33.82	62.95	14.113	12	31.3085	30.7146	29.0525
99	8.43333	2.301	16.0333	35.3333	1.48367	63.6253	53.2631	33.5	69.16	14.5615	12.5	31.488	30.496	25.8811
100	8.2	2.27767	16.6667	36.5	1.48733	65.2146	49.2	35.755	70.2825	13.9535	12	32.99	30.8721	31.3656
101	8.49333	2.09467	17.0333	43.9667	1.48333	70.6416	49.8706	34.435	58.942	13.423	8	31.1555	29.6703	26.7545
102	7.88	1.94033	16.1333	37.4333	1.36	71.3568	49.4699	43.9	61.7985	16.0595	9	34.285	37.5499	40.5954
103	9	2.14033	17.3667	39.5333	1.34933	63.0107	51.8671	34.01	48.221	15.718	14	36.4	31.9292	29.4803
104	8.66667	2.29233	17.3333	41.9333	1.58733	69.2654	50.9132	31.34	61.2325	13.968	12.5	30.8295	32.7125	26.0562
105	10.95	1.99833	16.3333	31.7333	1.19133	59.2786	66.2742	40.805	45.3425	14.817	12.75	32.4855	36.3318	35.7571
106	9.41	2.64733	17.4	42.7333	1.718	64.8873	54.131	39.64	58.409	14.411	11.5	35.6945	32.4576	33.9254
107	8.89872	2.44172	16.5692	40.8513	1.61038	65.6162	53.6934	45.03	67.821	15.047	12	34.589	33.909	32.2506
108	10.5833	2.68367	18.5333	38.3333	1.67267	62.0978	57.6575	37.765	31.2515	16.3515	14	38.4335	31.2968	34.1613
109	7.82083	2.44442	16.6583	39.0333	1.54492	63.0835	47.1982	35.145	51.0495	15.01	11.75	33.684	32.299	30.4371
110	9.48	2.61367	18.5667	53.1667	1.823	69.26	51.1273	32.68	62.5065	14.2785	9	32.5415	29.6352	29.7939
111	8.43333	2.36	16.0333	38.2667	1.53067	64.8771	52.6332	38.85	64.5375	13.6295	8.25	31.6905	29.2666	26.8016
112	8.64048	2.25221	16.9048	39.3214	1.49098	66.1203	51.3562	34.71	59.605	13.779	11	34.209	34.35	33.1437
113	9.25	2.65067	18.1	50.2667	1.84967	69.8334	51.8195	34.8448	67.0455	14.313	10.25	32.512	31.1564	27.7046
114	9.40333	2.42867	17.6667	39.8	1.568	65.0214	53.401	41.9266	52.862	14.423	9.75	33.416	49.3631	30.5757
115	9.2	2.752	17.5333	49.8	1.99167	72.6693	53.5752	36.385	61.773	14.3715	10.75	31.9375	36.9018	31.7173
116	8.92	1.65067	17.1333	31.5	1.07933	65.9312	52.1819	32.4357	33.9915	14.771	11.5	34.3085	34.6537	27.8151
117	8.33333	1.96067	15.9333	28.3667	1.15	58.3086	52.8125	39.285	58.8745	15.068	13	33.672	34.3766	31.4093
118	8.03667	2.18933	16.8333	38.3	1.45533	66.5192	48.6017	38.115	61.182	15.8635	11.75	33.1475	33.983	37.0127
119	8.37333	2.11233	16.1333	36.4	1.37367	64.829	52.0007	34.48	48.006	15.532	12.75	35.865	34.2334	30.0274
120	8.22667	1.75233	14.7333	31.7333	1.145	65.1594	56.0523	33.38	61.6815	15.086	15.25	31.811	32.8172	35.3209
121	8.59762	2.48055	16.5833	38.9476	1.61448	64.3916	52.1718	34.21	60.872	14.022	11.75	33.0775	23.3512	29.9004
122	8.68333	2.204	16.5333	35.9333	1.367	61.8596	52.2189	40.1378	60.498	15.23	10.2338	36.0425	33.4081	31.5147
123	7.71667	2.201	16.9667	40.3333	1.54433	70.1398	45.8309	30.085	70.1755	15.261	14	35.1485	27.0792	32.3655
124	7.68333	1.79267	16.5667	35.1	1.251	69.8988	46.6979	36.7	51.045	16.1415	15.75	38.2125	30.6671	29.1708
125	8.10769	1.86692	15.0718	28.5615	1.19369	63.6478	53.797	41.87	39.874	15.962	14.5	35.211	38.7238	35.3209
126	9.91	2.48533	16.4333	38.2667	1.586	64.0579	60.9262	38.87	62.569	14.305	15.5	32.9935	37.188	34.0989
127	8.31667	2.16833	16.5667	35.6	1.39533	64.2206	50.3975	32.685	53.1805	14.6175	14	30.8545	39.0095	35.3293
128	8.15	2.103	16.7333	31.8	1.40467	66.587	49.0991	43.8378	45.6305	14.2435	10.5	32.808	42.2101	35.2974
129	8.20385	2.29692	16.9641	42.7231	1.68005	73.4038	48.2284	38.395	60.2215	15.234	11.75	33.6355	39.0742	36.7285
130	8.21026	2.08838	15.1487	35.2571	1.35717	64.3832	54.1833	38.985	56.6985	14.5085	8.5	33.647	37.1633	33.7594
131	8.78333	2.36567	16.1667	37.9	1.558	65.8729	54.1879	32.765	62.1125	13.883	10.75	31.869	38.3026	33.5615
132	8.62564	2.41464	16.4615	38.3615	1.56487	64.9508	52.0091	33.41	34.646	14.5555	9.25	31.305	39.524	35.9758
133	9.03333	2.383	17.6	41.1333	1.58367	66.7962	51.3258	36.4043	43.009	13.9615	8.25	30.6435	37.8936	23.482
134	8.37381	2.3365	17.6976	39.2762	1.6269	68.957	47.3727	34.08	57.67	14.8485	12.25	33.7885	40.3131	30.0586
Kate	7.81605	1.64642	15.8672	34.318	1.17102	69.6081	47.5832	35.2349	38.9862	14.8121	9.14822	33.3737	39.8753	31.7624
Sonmez	8.45355	1.85538	16.8256	33.7972	1.45852	77.2347	49.5898	46.0573	43.0373	12.3011	11.0732	30.9122	46.6056	49.263
Vratza	6.73272	1.60976	16.7422	30.5264	1.24435	77.7603	38.9505	43.6969	46.8353	16.3426	7.85	37.8847	46.4174	36.4921
WuGeng	3.94938	0.819965	11.7214	21.193	0.614767	69.4307	33.6482	29.8599	21.9093	17.8201	8.66472	43.2152	44.7061	43.6107

## Sheet: Augmented
Year	AllGenotypes	Checks	Genotypes	Blok	SL	SW	NS	GNS	GWS	SHI	SD	TGW	SKCS	PR	SDS	GLU	Fe	Zn
1	1	0	1	1	8.6	1.63267	14.4667	33.6	1.19	72.8869	59.447	38.59	25.47	14.223	9.5	31.11	26.2687	34.5025
1	2	0	2	1	8.8	3.04333	17.4	40.8	1.84067	60.4819	50.5747	35.05	77.21	15.932	18	35.644	23.8024	34.6307
1	3	0	3	1	9.06667	2.35067	17.2667	44.4667	1.602	68.1509	52.5097	32.31	84.18	14.405	16.5	29.392	16.7333	32.8921
1	4	0	4	1	8.76667	1.828	15.3333	33.4	1.278	69.9125	57.1739	36.94	65.07	16.226	15.5	38.311	23.3566	38.6205
1	5	0	5	1	8.79167	2.07667	15.0667	30.5333	1.28933	62.0867	58.3518	31.43	78.39	14.529	16	29.265	18.9552	20.6095
1	6	0	6	1	7.26667	1.64	12.5333	25.8667	1.158	70.6098	57.9787	33.32	72.55	16.273	16.5	31.466	23.2767	33.5914
1	7	0	7	1	7	1.938	14.2667	33.1333	1.30933	67.5611	49.0654	40.14	67.12	16.037	18.5	36.788	24.6507	25.9606
1	8	0	8	1	11.0667	2.83333	16.8667	41.6	1.66733	58.8471	65.6126	35.63	67.39	15.795	10	36.469	25.2742	28.4521
1	9	0	9	1	9.93333	1.57533	14.2	21.8	0.911333	57.8502	69.9531	33.69	78.54	13.659	9	29.412	21.3	22.4875
1	10	0	10	1	8.3	2.39867	16.4	41.2	1.73067	72.1512	50.6098	34.05	80.37	14.291	18	31.946	16.5	14.75
1	11	0	11	1	9.03333	2.18333	15.6667	40.5333	1.57133	71.9695	57.6596	36.89	77.41	14.271	11.5	30.776	18.85	17.3125
1	12	0	12	1	8	2	13.9333	34.6	1.45267	72.6333	57.4163	36.86	69.6	14.735	11	32.974	25.1246	19.3669
1	13	0	13	1	8.8	2.55067	15.8	39	1.706	66.8845	55.6962	37.1	72.76	15.449	19	35.6	19.97	18.7094
1	14	0	14	1	9.76667	2.22267	16	39	1.58933	71.5057	61.0417	36.78	71.7	15.634	16	35.477	15.3234	31.4055
1	15	0	15	1	8.93333	2.406	15.3333	39.0667	1.636	67.9967	58.2609	39.84	76.83	13.739	15.5	29.501	18.3085	28.8308
1	16	0	16	1	7.6	2.042	14.4667	29.6	1.32667	64.969	52.5346	35.07	80.14	14.832	17	33.655	21.3645	29.1858
1	17	0	17	1	8.8	2.61	17.0667	44.4667	1.858	71.1877	51.5625	40.14	63.65	17.068	11	40.422	28.2218	38.8312
1	18	0	18	1	9.1	2.49867	17.6	44.4667	1.73467	69.4237	51.7045	33.59	67.5	15.231	13	35.371	22.1279	34.96
1	19	0	19	1	10.1667	2.55	14.4667	33.4667	1.51533	59.4248	70.2765	33.79	73.82	16.525	12	34.929	20.6468	31.0448
1	20	0	20	1	8.7	2.10667	14.2	37.7333	1.53533	72.8797	61.2676	35.76	72.3	14.43	13	32.933	20.2	26.7625
1	21	0	21	1	10.1667	2.30933	14.2	34.7333	1.53533	66.4838	71.5962	35.02	84.79	14.428	10	32.22	22.2388	24.5025
1	22	0	22	1	10.4	2.10733	15.7333	38.4667	1.33533	63.366	66.1017	35.62	74.36	14.897	8	33.887	25.5721	28.5075
1	23	0	23	1	10.5	2.13867	18.1333	44.2667	1.54733	72.3504	57.9044	40.04	52.63	16.011	16.5	36.345	22.8358	36.1816
1	24	0	24	1	8.96667	1.82667	14.8	32.2	1.23867	67.8102	60.5856	27.28	55.86	15.249	8.5	35.416	25.7855	35.7855
1	25	0	25	1	8	1.858	12.8667	29.8667	1.25867	67.7431	62.1762	41.15	55.71	16.303	15	37.865	28.5572	36.5423
1	26	0	26	1	9.6	1.94933	13.8	33.6	1.27133	65.2189	69.5652	36.53	68.95	14.124	10	30.483	24.0658	30.1271
1	27	0	27	1	8.13333	2.13267	13.7333	31.8	1.45267	68.115	59.2233	38.39	68.91	14.798	10	33.835	21.0159	26.4492
1	28	0	28	1	10.2333	2.26267	16.3333	45.6	1.65333	73.0701	62.6531	36.88	73.26	14.634	12	32.848	26.9691	28.4621
1	29	0	29	1	7.96667	1.208	13.3333	27.8667	0.860667	71.2472	59.75	33.91	67.78	16.159	17	37.507	28.806	26.4925
1	30	0	30	1	9	1.858	15.6667	35.6667	1.30133	70.0395	57.4468	32.26	62.5	17.728	12	42.287	25.9	28.2375
1	31	0	31	1	10.0667	1.972	15.5333	37.6	1.34533	68.2218	64.8069	35.18	65.34	15.814	15	36.393	27.9023	28.6821
1	32	0	32	1	10.1333	2.346	14.2	41.2667	1.61067	68.6559	71.3615	38.54	73.24	15.45	10	35.324	31.1067	31.1964
1	33	0	33	1	7.8	1.966	15.2	36.2	1.30533	66.3954	51.3158	36.82	30.17	15.097	13	34.355	24.3769	28.1505
1	34	0	34	1	11.1	3.12067	16.6667	52.8	2.214	70.9464	66.6	35.94	71.78	15.985	13	37.28	25.5617	27.6136
1	KATE	KATE	0	1	7.46635	1.53004	16.8744	32.8439	1.06202	69.1415	43.8643	36.6736	36.591	14.4123	7.80739	34.0445	39.8	28.94
1	SONMEZ	SONMEZ	0	1	8.26635	1.83254	17.6244	33.0939	1.33786	72.4353	46.3722	44.8312	41.566	11.9523	9.32199	31.6865	43.4	34.84
1	VRATZA	VRATZA	0	1	6.51635	1.51004	17.8744	28.8439	1.21452	79.6854	34.5518	46.8936	45.204	15.7953	7.28019	39.2595	42.28	20.53
1	WUGENG	WUGENG	0	1	3.69968	0.796704	12.6244	20.0939	0.679523	69.7597	30.1744	29.5762	20.009	17.6533	6.66779	43.5195	43.84	31.96
1	35	0	35	2	9.1	2.504	15.5333	39.2	1.59	63.4984	58.5837	33.28	78.19	13.61	10.5	18.324	19.8405	30.8674
1	36	0	36	2	8.03333	1.75333	14.4667	32.5333	1.19267	68.0228	55.53	36.94	76.68	17.217	10	41.023	35.1244	36.2811
1	37	0	37	2	8.4	1.908	15.7333	37.8667	1.36667	71.6282	53.3898	35.47	73.52	16.152	11.5	38.17	21.507	27.5349
1	38	0	38	2	7.9	1.78667	14.1333	30.5333	1.27	71.0821	55.8962	36.78	78.97	14.007	16.5	29.729	21.2968	18.4788
1	39	0	39	2	8.8	1.96467	16.2667	39.5333	1.43267	72.9216	54.0984	32.89	72.69	14.533	19.5	29.94	22.6368	18.5572
1	40	0	40	2	8.6	2.01667	14.8667	39.9333	1.40867	69.8512	57.8475	28.49	72.62	16.506	13.5	38.494	25.8466	22.6843
1	41	0	41	2	9.43333	1.77733	15.4	38.6667	1.258	70.7802	61.2554	33.13	75.97	15.667	12.5	36.64	29.0419	35.8383
1	42	0	42	2	8.56667	1.82667	13.5333	27.1333	1.13333	62.0438	63.3005	28.89	95.53	15.347	12.5	35.526	24.7253	30.3372
1	43	0	43	2	8.2	1.932	16.2	36.2	1.23933	64.1477	50.6173	34.54	75.05	16.289	19	37.048	31.2096	25.9333
1	44	0	44	2	10.0333	2.31267	16.4667	39.0667	1.61867	69.9914	60.9312	32.51	76.21	15.086	12	33.939	31.2593	31.3813
1	45	0	45	2	8.53333	2	16.2	33.1333	1.32933	66.4667	52.6749	26.26	45.32	14.309	14	32.022	27.3904	34.3675
1	46	0	46	2	8.55	2.12067	15.2	35.45	1.3745	64.8145	56.25	34.53	73.22	16.397	11	38.067	25.3247	27.6548
1	47	0	47	2	9.26667	2.63067	16.8	37.4667	1.53267	58.2615	55.1587	34.72	64.41	14.28	9.5	31.962	30.2395	31.2226
1	48	0	48	2	8.66667	1.93533	14.2	28.0667	1.086	56.1144	61.0329	40.84	66.65	16.118	13	37.548	30.3091	33.7961
1	49	0	49	2	8.43333	1.69933	13.5333	27.9333	1.13267	66.6536	62.3153	34.74	78.4	13.888	18.5	30.61	24.5	33.9875
1	50	0	50	2	9.03333	2.23933	15.6	36.5333	1.47133	65.7041	57.906	36.18	69.1	16.481	12.5	39.181	30.1793	40.0025
1	51	0	51	2	7.71667	2.0005	14.75	35.1	1.34817	67.3915	52.3164	40.21	65.82	17.188	12	39.749	29.1542	37.4378
1	52	0	52	2	7.43333	2.20067	14.8	39.2667	1.63133	74.1291	50.2252	33.15	91.81	14.506	9	32.365	28.7494	42.1774
1	53	0	53	2	7.8	2.48133	16.3333	43.0667	1.792	72.2192	47.7551	35.37	68.91	17.645	15	41.593	28.2652	42.5224
1	54	0	54	2	9.26667	1.72	14.8667	29	1.08467	63.062	62.3318	26.86	85.53	15.271	20	33.472	24.8878	27.8055
1	55	0	55	2	10.1	2.33867	16.1333	38.6667	1.55667	66.5621	62.6033	32.8	81.48	16.061	10	37.505	27.8	37.6125
1	56	0	56	2	9.46667	2.58667	16.4667	45.4667	1.69867	65.6701	57.4899	32.03	78.92	14.423	10.5	32.25	29.4763	38.3666
1	57	0	57	2	10.2333	2.22333	15.9333	40.4	1.45267	65.3373	64.2259	31.83	79.45	15.772	14	36.879	30.1698	37.7747
1	58	0	58	2	9.4	2.21467	16.3333	44.6	1.51333	68.3323	57.551	38.27	59.03	16.599	17.5	39.516	28.6996	31.0787
1	59	0	59	2	10.0667	2.23733	15.2	34.1333	1.30867	58.4923	66.2281	33.88	64.33	13.378	11	29.162	26.2581	40.4958
1	60	0	60	2	10.3333	2.39867	17.2	38.8	1.474	61.4508	60.0775	31.51	75.7	15.454	11.5	35.105	29.6112	39.1575
1	61	0	61	2	6.73333	1.11867	12.3333	23	0.814667	72.8248	54.5946	36.57	77.4	15.794	16.5	35.006	29.7257	29.7382
1	62	0	62	2	9.53333	1.88267	16	38.2	1.37133	72.8399	59.5833	40.42	60.18	14.278	15.5	31.328	26.5571	22.0229
1	63	0	63	2	11.6333	2.61	16.8667	35.7333	1.63267	62.5543	68.9723	36.99	65.01	15.417	16.5	35.511	29.9751	32.0698
1	64	0	64	2	8.73333	2.28533	15.1333	35.2	1.56867	68.6406	57.7093	34.12	78.17	15.141	15	34.822	31.8023	35.3595
1	65	0	65	2	8.33333	1.678	14.1333	28.8667	1.138	67.8188	58.9623	40.55	66.34	15.59	16.5	36.186	32.7019	40.7278
1	66	0	66	2	11.2333	2.93467	16.6	47.8667	1.95333	66.5607	67.6707	34.83	69.79	16.22	17	38.06	35.3762	44.5441
1	67	0	67	2	9.26667	2.414	15.0667	37.2	1.524	63.1317	61.5044	35.34	75.12	15.139	13	33.779	27.6723	33.1169
1	KATE	KATE	0	2	7.22744	1.6759	16.4067	37.9658	1.19473	70.1488	41.0479	35.5628	37.584	14.1648	7.15502	32.2808	40.6	29.3438
1	SONMEZ	SONMEZ	0	2	7.95244	1.8109	18.0734	36.6325	1.46223	79.9375	43.3645	44.9987	43.001	11.6208	9.63762	30.3628	39.3761	35.1309
1	VRATZA	VRATZA	0	2	6.07744	1.6184	17.74	32.8825	1.29473	78.8488	32.5766	44.7015	48.977	16.0838	6.96002	39.4358	41.4038	21.033
1	WUGENG	WUGENG	0	2	3.37744	0.858401	13.0734	23.6325	0.651401	71.8151	26.9866	31.9835	22.263	17.3508	7.25802	42.4158	42.387	31.9024
1	68	0	68	3	9.53333	2.212	14.4	30	1.36267	61.6034	66.2037	34	80.17	14.78	7	33.309	38.35	28.1375
1	69	0	69	3	9.2	1.99267	14.9333	32.2667	1.30067	65.2727	61.6071	34.35	78.03	14.416	17.5	31.716	29.4853	26.7366
1	70	0	70	3	11.25	2.29833	16.6667	34.5	1.125	48.9485	67.5	38.3	73.57	14.632	16.5	31.468	30.8955	28.5945
1	71	0	71	3	9.5	2.09	17.9333	48.7333	1.476	70.622	52.974	35.25	76.18	15.305	17.5	33.815	37.65	37.6625
1	72	0	72	3	10.0833	2.06417	15	35.0833	1.41667	68.6314	67.2222	33.98	74.17	15.271	12	35.176	39.6802	32.8961
1	73	0	73	3	9.95833	1.92	16.4167	36	1.23083	64.1059	60.6599	35.51	71.71	16.506	9.5	39.281	36.6085	32.5561
1	74	0	74	3	12.6667	2.13	18.9167	25.4167	0.815833	38.302	66.9604	32.76	67.26	14.165	12.5	30.975	34.3313	31.5868
1	75	0	75	3	9.625	2.15083	16.1667	37.6667	1.46583	68.1519	59.5361	34.82	77.06	14.658	13.5	33.156	34.965	30.0699
1	76	0	76	3	8.91667	2.06667	16	39.5833	1.36	65.8065	55.7292	32.76	76.24	14.368	20.5	31.614	33.7488	24.5513
1	77	0	77	3	8.375	1.8125	15.25	34	1.26667	69.8851	54.918	40.19	67.01	15.976	18	36.03	40.3097	32.4925
1	78	0	78	3	10.5417	2.01583	16.6667	39.5833	1.36333	67.6313	63.25	38.8	67.51	14.236	16.5	32.586	34.0977	37.824
1	79	0	79	3	7.83333	1.59267	14.8667	25.4	0.920667	57.8066	52.6906	35.18	71.04	18.867	19.5	37.752	40.3298	39.1804
1	80	0	80	3	10.25	2.15333	15.9167	42.6667	1.49833	69.582	64.3979	34.34	67.68	14.345	15.5	32.62	34.7652	21.5534
1	81	0	81	3	9.76667	2.32733	15.7333	33.7333	1.41333	60.7276	62.0763	37.29	72.09	15.854	15.5	37.691	43.3849	28.8567
1	82	0	82	3	9.26667	2.37533	16.2	39.9333	1.50733	63.4578	57.2016	37.84	78.03	14.664	14	32.793	38.7226	25.4491
1	83	0	83	3	7.96667	1.27267	14.8	27.3333	0.800667	62.9125	53.8288	37.45	70.74	16.182	17.5	38.069	35.347	34.7604
1	84	0	84	3	7.5	1.436	13.6667	24.8667	0.944	65.7382	54.878	36.4	69.99	16.029	17.5	35.236	32.9335	25.3248
1	85	0	85	3	9.66667	1.95667	15.4667	40.5333	1.34867	68.9267	62.5	33.43	76.96	16.164	19	37.227	34.1135	27.2908
1	86	0	86	3	9.76667	2.05	15.6667	33.2667	1.24867	60.9106	62.3404	33.94	76.54	14.863	16.5	32.461	36.6584	20.7232
1	87	0	87	3	10.2417	2.19033	18.5667	41.1667	1.28883	58.8419	55.1616	34.71	75.66	15.943	15.5	36.894	36.341	23.0309
1	88	0	88	3	8.93333	2.44667	16.8	44.6667	1.73267	70.8174	53.1746	34.75	77	14.741	13	32.514	34.3	27.7
1	89	0	89	3	7.26667	1.822	15.6667	36.9333	1.28933	70.7647	46.383	43.67	34.23	14.178	10	31.817	37.2822	23.5192
1	90	0	90	3	10.8	2.34867	14.5333	29.9333	1.38333	58.8987	74.3119	38.68	72.4	15.339	13	33.895	37.1571	21.7207
1	91	0	91	3	8.96667	1.84133	14.7333	34.0667	1.22467	66.5098	60.8597	36.68	66.35	14.823	15	32.879	33.983	23.4758
1	92	0	92	3	9.3	1.908	14.2667	29.1333	1.13733	59.6087	65.1869	37.41	75.5	14.702	11.5	32.292	41.3466	26.3342
1	93	0	93	3	8.73333	1.852	15	27.6	1.04867	56.6235	58.2222	30.9	79.09	15.993	14	37.048	34.3142	28.9152
1	94	0	94	3	10.5667	2.47467	16.6667	35.0667	1.50333	60.7489	63.4	39.99	71.84	14.952	16	33.394	41.2881	23.652
1	95	0	95	3	9.2	2.09933	16.9333	37.4	1.47333	70.181	54.3307	36.28	60.14	16.922	10.5	39.708	46.1117	37.986
1	96	0	96	3	10.2333	3.24133	16.5333	48.6667	2.166	66.8244	61.8952	35.54	69.31	15.754	15.5	36.238	35.9	30.8625
1	97	0	97	3	9.83333	2.11533	15.8	33.2	1.34133	63.41	62.2363	33.42	71.71	15.667	11.5	36.173	41.1294	31.3593
1	98	0	98	3	8.9	2.42133	14.7333	37.2667	1.598	65.9967	60.4072	36.04	81.63	13.972	15.5	31.022	37.1514	20.7171
1	99	0	99	3	9.4	2.07933	14.9333	27	1.13867	54.7611	62.9464	35.8	73.34	14.635	17.5	29.516	39.8804	24.8928
1	100	0	100	3	8.13333	2.18067	16.6667	33.2667	1.378	63.1917	48.8	36.41	74.86	14.909	13	33.847	40.1799	23.6757
1	101	0	101	3	9.13333	1.97933	17	43.3333	1.336	67.4975	53.7255	34.97	81.89	13.986	10	31.295	43.3067	20.2423
1	KATE	KATE	0	3	7.41075	1.79617	16.7947	36.2563	1.38253	66.2412	37.9858	37.853	39.487	14.8134	7.09318	32.6768	42.2	28.775
1	SONMEZ	SONMEZ	0	3	8.03575	1.972	17.4614	33.2563	1.6317	72.7725	39.6638	49.4923	41.705	11.6134	9.29118	30.5768	44.2231	34.4173
1	VRATZA	VRATZA	0	3	6.21075	1.652	17.9614	32.5063	1.3692	77.3783	29.6688	41.9394	44.307	16.0034	7.30882	35.0668	43.1069	22.49
1	WUGENG	WUGENG	0	3	3.46075	0.878667	12.128	21.8396	0.725866	67.3405	24.3513	30.9165	20.774	17.3394	6.69118	41.7388	46.5767	32.1739
1	102	0	102	4	7.53333	1.42267	13.9333	35.7333	1.08267	76.1012	54.067	46.7	64.19	16.564	10.5	39.104	47.6785	30.3045
1	103	0	103	4	10.2667	2.10133	17.2667	40.9333	1.28667	61.231	59.4595	32.12	70.36	16.247	18	37.835	43.9681	23.841
1	104	0	104	4	8.86667	2.022	15.2	36.8	1.404	69.4362	58.3333	32.38	87.21	13.568	16.5	29.533	41.6	23.2125
1	105	0	105	4	8.6	1.77533	14.8	27.3333	0.998667	56.2523	58.1081	39.31	63	15.593	17.5	34.023	50.1749	26.6242
1	106	0	106	4	10.0667	2.65733	17.2	46.6	1.782	67.0597	58.5271	32.28	72.01	15.28	14	34.389	45.0824	27.2991
1	107	0	107	4	10.0667	2.61267	16.6	48.9333	1.84	70.4261	60.6426	45.46	75.56	15.676	14	36.321	45.1372	28.4539
1	108	0	108	4	11.1333	2.53733	17.1333	36.1333	1.46867	57.8823	64.9805	33.03	38.04	17.261	19	41.193	43.0354	26.0984
1	109	0	109	4	8.13333	2.498	15.7333	43.0667	1.71067	68.4815	51.6949	34.79	66.08	15.509	11.5	34.992	44.1059	23.1494
1	110	0	110	4	9.8	3.01467	18.1333	60.8	2.184	72.4458	54.0441	29.26	80.18	15.409	9	35.795	43.3283	24.7176
1	111	0	111	4	9.26667	2.394	15.9333	39.8667	1.52267	63.6035	58.159	37.5	74.27	13.999	8.5	30.315	44.2279	28.3533
1	112	0	112	4	8.56667	2.368	15.6667	40	1.60267	67.6802	54.6809	37.62	70.78	14.115	11	31.452	50.3493	28.1262
1	113	0	113	4	10.0333	2.85533	16.6	50.1333	1.97467	69.1571	60.4418	35.47	71.96	14.464	9.5	32.886	47.8543	28.5254
1	114	0	114	4	9.1	2.21133	16.3333	40.5333	1.55133	70.1538	55.7143	43.29	64.6	14.843	10.5	34.207	47.2028	23.3641
1	115	0	115	4	11.2	3.004	16.2667	54.2	2.08533	69.4186	68.8525	34.07	75.05	14.908	13.5	34.257	53.3898	22.1211
1	116	0	116	4	9.3	1.40467	16.6	30.4667	0.977333	69.5776	56.0241	28.56	28.9	15.227	13	35.758	48.1315	26.2955
1	117	0	117	4	9.53333	1.754	15.1333	25.8667	0.965333	55.0361	62.9956	40.17	58.32	15.408		32.651	50.7246	24.088
1	118	0	118	4	8.73333	2.17267	15.2	43.2	1.57467	72.4762	57.4561	36.73	71.852	16.722	14	38.386	24.7876	26.4493
1	119	0	119	4	8.73333	2.29667	17.2667	39.7333	1.542	67.1408	50.5792	33.66	63.79	16.664	16	40.921	20.7068	22.3992
1	120	0	120	4	8.13333	1.604	13.7333	27.6667	1.01067	63.0091	59.2233	30.96	81.78	14.752	18	33.427	27.6723	27.8472
1	121	0	121	4	8.06667	1.95467	14.6667	30.4667	1.19467	61.1187	55	34.72	71.56	13.979	12.5	32.121	17.5212	25.2688
1	122	0	122	4	10.2667	2.26333	17.2	42.6	1.538	67.9529	59.6899	39.41	64.22	16.384	11.5	38.312	26.2083	27.4041
1	123	0	123	4	8.83333	2.17733	16.2667	36.0667	1.476	67.7893	54.3033	32.57	77.68	15.609	16	36.271	23.506	28.7874
1	124	0	124	4	8.96667	1.61067	16	34.8	1.144	71.0265	56.0417	34.7	69.6	16.766	18.5	40.751	26.4339	21.2344
1	125	0	125	4	9.5	1.96	15.0667	34.2	1.362	69.4898	63.0531	39.94	55.48	16.131	16	33.603	31.019	27.9346
1	126	0	126	4	10.7667	2.12467	15.3333	36.1333	1.39667	65.7358	70.2174	37.44	66.5	15.289	19.5	35.457	30.3045	29.3809
1	127	0	127	4	8.73333	2.358	15.8667	38.2	1.54933	65.7054	55.042	33.87	81.3	13.75	19	29.973	38.8723	21.7315
1	128	0	128	4	8.56667	1.868	15.6	34.8	1.20933	64.7395	54.9145	32.12	46.66	14.027	11	31.906	37.78	24.9129
1	129	0	129	4	9.2	2.58	17.4667	46.6	1.83933	71.292	52.6718	34.99	73.89	15.781	13.5	36.551	33.4993	27.3768
1	130	0	130	4	9.26667	2.486	17.0667	46.8	1.67933	67.5516	54.2969	36.17	68.68	14.447	7	32.718	34.6633	27.8429
1	131	0	131	4	11.1	2.51533	16.3333	41.8	1.65133	65.6507	67.9592	34.53	79.68	13.364	8.5	28.313	34.445	22.5236
1	132	0	132	4	10.8667	2.56467	17	45.8	1.60667	62.6462	63.9216	25.72	47.08	14.862	8.5	33.942	34.7326	24.8126
1	133	0	133	4	11.2	2.62067	17.6	48.4	1.66133	63.3935	63.6364	28.34	36.35	14.446	7.5	32.685	33.8831	20.6022
1	134	0	134	4	9.03333	2.638	17.4667	45.2667	1.95667	74.1724	51.7176	35.36	72.9	15.221	13.5	35.322	38.3234	23.9396
1	KATE	KATE	0	4	7.77387	1.61428	16.1955	31.5616	1.10552	69.233	42.4705	35.6029	39.457	14.7425	7.05199	30.5617	39	29.9125
1	SONMEZ	SONMEZ	0	4	7.92387	1.83678	17.9455	38.5616	1.46302	80.1256	43.9943	49.6597	41.551	11.9025	9.05659	27.0917	34.5291	35.8445
1	VRATZA	VRATZA	0	4	6.74054	1.63928	17.6955	34.2283	1.15968	81.4609	34.0404	46.0061	44.527	15.8725	7.25659	33.8457	39.7007	29.5761
1	WUGENG	WUGENG	0	4	3.87387	0.826779	12.8622	25.5616	0.613017	65.1395	28.1163	31.7163	21.765	17.3215	7.05659	41.2557	38.1972	31.631
2	1	0	1	1	7.13333	1.89067	17.6	37.3333	1.41067	74.6121	40.5303	36.3	26.911	14.911	15	29.085	33.4328	38.5199
2	2	0	2	1	8.66667	2.33467	17.6	43.0667	1.63	69.8172	49.2424	34.8	42.799	14.332	11	30.924	36.4646	49.975
2	3	0	3	1	7.93333	1.808	16.0667	27.8	1.106	61.1726	49.3776	39.7842	70.06	15.398	10	36.503	66.7333	26.511
2	4	0	4	1	8.26667	2.34467	17.0667	37.0667	1.592	67.8988	48.4375	43	35.699	14.893	11.5	30.346	45.8043	51.1952
2	5	0	5	1	8.16667	2.728	19.9333	51.9333	1.94533	71.3099	40.9699	28.5	42.432	14.977	10	30.968	23.4826	29.6642
2	6	0	6	1	6.13333	1.72733	14.8667	31.7333	1.192	69.0081	41.2556	37.7	40.932	14.038	9.5	30.785	36.476	52.9595
2	7	0	7	1	8.8	2.582	18.4	41.6	1.74867	67.7253	47.8261	38.9	68.339	15.053	13	36.934	34.0444	46.8688
2	8	0	8	1	10.6	2.29467	16.6667	33.2	1.36933	59.6746	63.6	41	38.204	16.47	8	29.639	31.0818	46.7473
2	9	0	9	1	11.8667	2.52071	18.7333	45.2143	1.705	67.6396	63.3452	26.9	49.514	15.691	10.5	37.267	41.2375	36.5375
2	10	0	10	1	7.7	2.09467	19	45.1333	1.40533	67.091	40.5263	28	32.183	14.069	8	31.395	29.1875	28.9625
2	11	0	11	1	6.77143	1.91286	17.4286	44.2857	1.39357	72.8529	38.8525	35.4	32.021	14.382	9.5	35.579	20.8625	16.0125
2	12	0	12	1	6.5	1.75154	16.3846	35.3077	1.19923	68.4673	39.6714	41	47.378	13.796	8	36.205	35.344	44.18
2	13	0	13	1	6.96667	1.978	18.6	42.8667	1.39467	70.5089	37.4552	37	27.117	13.495	10	28.628	31.7149	23.1153
2	14	0	14	1	7.60714	1.715	16.4286	30.9286	1.10714	64.5564	46.3043	38	62.685	14.201	9.5	32.794	26.6418	24.5896
2	15	0	15	1	8.72857	2.21643	18.5	42.8571	1.44571	65.2272	47.1815	30.3	34.84	13.795	6.5	29.398	23.7438	29.6642
2	16	0	16	1	7.96667	1.93933	19.2	38.3333	1.28733	66.3802	41.4931	34.5	71.211	14.303	11	32.63	47.5847	32.8436
2	17	0	17	1	8.23333	1.764	15.2	25.5333	1.06467	60.3553	54.1667	42.7	128.791	16.61	12	40.779	42.2078	61.2013
2	18	0	18	1	7.4	1.84	17.9333	37.8667	1.33133	72.3551	41.2639	36.7	31.529	14.729	10	33.141	42.2577	38.1618
2	19	0	19	1	8.42857	1.42357	15.2857	29.2143	0.907857	63.7732	55.1402	36.4	31.372	14.144	12	31.393	40.3731	41.5796
2	20	0	20	1	8.23077	2.16538	17.6923	42.4615	1.47231	67.9929	46.5217	39.7	39.012	13.607	6	27.906	29.4375	35.35
2	21	0	21	1	8.96667	2.62867	18.6	45.7333	1.912	72.7365	48.2079	34.4	64.435	12.694	11.5	30.703	32.7488	33.1095
2	22	0	22	1	8.2	2.90267	18	43	1.99667	68.7873	45.5556	33.9	58.72	16.405	9	30.93	56.194	39.403
2	23	0	23	1	9.4	2.27267	17.4	37.2	1.50667	66.2951	54.023	42.8	54.549	15.534	7	37.354	74.9502	38.7313
2	24	0	24	1	9.33333	1.67533	16.2	33.0667	0.93	55.5113	57.6132	44.1	48.356	14.087	11	32.625	33.192	35.7481
2	25	0	25	1	8	2.50933	17.5333	41.2	1.74733	69.6334	45.6274	41.7	30.153	15.582	11.5	25.47	37.301	65.9453
2	26	0	26	1	10.0714	2.50429	17.0714	44.4286	1.905	76.0696	58.9958	38.9	45.484	13.415	9	25.961	31.3901	31.2033
2	27	0	27	1	8.2	2.05133	16.4667	37.4667	1.452	70.7832	49.7976	36.4	27.401	14.001	12	34.409	44.5842	36.0433
2	28	0	28	1	6.56667	1.682	15.1333	31.2667	1.10133	65.4776	43.3921	43.9	33.663	13.994	11	33.487	33.8609	48.2178
2	29	0	29	1	8.43333	1.806	16.5333	30.2	1.02933	56.9952	51.0081	41.1	30.914	14.704	7	33.825	36.4179	34.3159
2	30	0	30	1	8.16667	2.29933	17.3333	35.1333	1.39533	60.6843	47.1154	38.4	59.649	13.751	10	29.73	36.1125	51.125
2	31	0	31	1	13.1429	2.09571	15.2857	31.1429	1.33143	63.531	85.9813	41.8	40.31	14.531	8.5	36.421	36.8087	48.1191
2	32	0	32	1	8.5	2.10929	16.5714	29.1429	1.30357	61.8016	51.2931	44.3	60.121	13.309	10	39.2	34.9452	51.321
2	33	0	33	1	9.93333	1.798	16.3333	26.6	1.16267	64.6644	60.8163	43.7093	54.134	13.901	9	31.599	33.1381	42.0987
2	34	0	34	1	8	1.79714	15.2143	32.6429	1.12429	62.5596	52.5822	35.9	30.839	15.056	9	33.513	38.1053	48.1153
2	KATE	KATE	0	1	8.1	1.6	15	32.5	1.1275	70.4687	54	34.6923	38.754	15.18	11.3368	35.808	39.3747	34.5167
2	SONMEZ	SONMEZ	0	1	8.9	1.9025	15.75	32.75	1.40333	73.7626	56.5079	42.8499	43.729	12.72	12.8514	33.45	50.1992	62.9109
2	VRATZA	VRATZA	0	1	7.15	1.58	16	28.5	1.28	81.0127	44.6875	44.9123	47.367	16.563	6.8096	41.023	48.9375	49.625
2	WUGENG	WUGENG	0	1	4.33333	0.766667	10.75	19.75	0.545	71.087	40.3101	27.5949	22.172	18.421	10.1972	45.283	42.5187	53.9526
2	35	0	35	2	7.80769	2.06308	15.3846	35	1.43462	69.5377	50.75	42.8	47.06	13.487	11	29.456	26.8943	32.2906
2	36	0	36	2	8.13333	2.30333	19.2667	39.4667	1.498	65.0362	42.2145	41.5	37.592	16.03	8	38.262	39.5025	57.1891
2	37	0	37	2	6.71429	1.87643	14.8571	32.3571	1.29786	69.1663	45.1923	33.9	42.368	14.894	13	33.708	27.0833	27.5823
2	38	0	38	2	8.75	2.61071	18.7857	45.3571	1.91429	73.3242	46.5779	37.9	35.583	14.201	8	31.003	21.7706	22.6808
2	39	0	39	2	8.43333	2.524	18.6667	48.5333	1.80933	71.6852	45.1786	39.3	54.807	13.153	9	28.17	19.6891	20.9204
2	40	0	40	2	9.03333	1.97	18.2667	39.8	1.43867	73.0288	49.4526	33.9	38.411	13.978	13	24.678	13.1334	51.0956
2	41	0	41	2	8.8	2.36933	17.0667	42.3333	1.64533	69.4429	51.5625	40.3	61.121	13.588	6.5	31.032	15.6716	50.4865
2	42	0	42	2	8.26667	1.85133	17.8	42.6	1.19867	64.7461	46.4419	32.1	77.352	14.252	6.5	32.914	17.6933	30.9565
2	43	0	43	2	7.8	1.99333	16.7333	42	1.43667	72.0736	46.6135	36	43.618	14.375	17	33.305	15.3086	35.7641
2	44	0	44	2	6.92857	2.05786	18.9286	43.4286	1.41786	68.8997	36.6038	34.2	43.749	13.939	7	31.278	14.1568	44.0642
2	45	0	45	2	8.17857	1.87786	17.5	29.5	1.11	59.1099	46.7347	37.6271	27.61	14.502	13.7	31.62	15.3495	43.1648
2	46	0	46	2	6.83333	2.06067	19.0667	38.8	1.476	71.6273	35.8392	29.9	39.541	15.074	8.5	34.731	15.1816	31.8556
2	47	0	47	2	9.23333	2.32533	19.3333	50.1333	1.66667	71.6743	47.7586	34.5	56.994	14.664	12	32.18	12.8265	40.2695
2	48	0	48	2	8.52667	2.34	15.1333	32	1.48467	63.4473	56.3436	43.6	63.453	15.969	10	35.658	15.24	57.5773
2	49	0	49	2	7.6	2.58667	18	44.5333	1.84533	71.3402	42.2222	37.5	48.354	13.269	11.5	28.983	12.9523	39.9125
2	50	0	50	2	9.26667	2.348	18.4	39.9333	1.594	67.8876	50.3623	42.3	45.373	14.397	11	27.682	15.7567	50.6848
2	51	0	51	2	8.10714	1.99	15.9286	29	1.25929	63.2807	50.8969	43.6	46.036	14.662	10	33.667	14.4431	47.2637
2	52	0	52	2	10.02	2.10867	18.9333	41.1333	1.48533	70.4395	52.9225	33.2	52.833	14.716	11	31.617	13.0595	46.0389
2	53	0	53	2	7.7	1.85067	16.3333	31.8	1.18733	64.1571	47.1429	44.1	48.978	16.063	12.5	38.94	15.2955	57.1785
2	54	0	54	2	9.26	1.89867	18.4667	46.1333	1.25867	66.2921	50.1444	34.5	72.501	12.014	8	22.524	11.8574	36.5586
2	55	0	55	2	8.5	2.07643	18.8571	46.6429	1.52286	73.3402	45.0758	32.6493	53.012	13.983	8.9636	30.669	13.1748	26.2125
2	56	0	56	2	8.4	2.442	18.1333	45.0667	1.72067	70.4614	46.3235	37.5	24.926	14.748	10.5	34.928	13.6219	49.3641
2	57	0	57	2	8.43333	2.27533	18.6	52.3333	1.60933	70.7296	45.3405	32.1	49.774	14.363	11	30.188	12.781	42.3452
2	58	0	58	2	8.76667	1.88133	16.6667	33.1333	1.22933	65.3437	52.6	42	42.031	16.437	12.5	38.539	12.1699	29.5092
2	59	0	59	2	9.07143	2.11571	17.9286	38.6429	1.45429	68.7373	50.5976	34.5	27.843	15.211	13.5	32.62	20.8171	45.5531
2	60	0	60	2	7.6	1.67067	15.3333	31.4	1.15933	69.3935	49.5652	36.8	43.28	14.106	11.5	34.396	22.4968	37.151
2	61	0	61	2	8.30769	2.33308	18.5385	49.8462	1.70462	73.063	44.8133	39.4	65.144	13.537	9.5	29.792	15.1117	44.5885
2	62	0	62	2	7.63333	2.46467	17.8	40.7333	1.71667	69.6511	42.8839	33.9	58.403	13.924	11.5	32.77	11.7015	34.7534
2	63	0	63	2	7.1	2.71133	18.2667	48.2	1.94933	71.8957	38.8686	38.4	46.146	14.316	8	31.993	13.1697	37.419
2	64	0	64	2	6.17857	1.735	16	32.6429	1.18143	68.0939	38.6161	25.6	37.319	16.827	12	39.503	13.1495	37.0569
2	65	0	65	2	7.03333	2.186	15.9333	32.1333	1.418	64.8673	44.1423	45.8	55.316	15.641	6	36.803	16.0442	57.6271
2	66	0	66	2	5.9	1.39867	14.8667	25	0.854	61.0582	39.6861	35.1	37.713	15.698	10	36.681	15.565	49.6139
2	67	0	67	2	8.07143	2.04357	16.9286	44.0714	1.45714	71.3037	47.6793	35.9	25.788	14.073	12.5	31.112	12.3725	46.3911
2	KATE	KATE	0	2	8.15	1.6575	15.3333	34.3333	1.13	68.175	53.1522	32.9126	36.747	15.064	10.544	34.678	39.3177	34.0513
2	SONMEZ	SONMEZ	0	2	8.875	1.7925	16	33	1.3975	77.9637	55.4688	42.3485	45.164	12.52	13.0266	32.76	55.4973	64.0305
2	VRATZA	VRATZA	0	2	7	1.6	15.6667	29.25	1.23	76.875	44.6809	42.0513	51.14	16.983	10.349	41.833	53.55	49.5125
2	WUGENG	WUGENG	0	2	4.3	0.84	11	20	0.586667	69.8413	39.0909	29.3333	24.426	18.25	10.647	44.813	50.8991	56.6558
2	68	0	68	3	8.53333	2.18667	17.4667	47.4	1.58	72.2561	48.855	33.9	45.007	13.796	9	27.815	12.816	47.1125
2	69	0	69	3	5.4	1.436	13.5333	24.4	0.959333	66.8059	39.9015	32.1	50.655	14.863	11	34.698	14.0633	39.4803
2	70	0	70	3	7.33333	2.08917	15.9167	36.5833	1.4425	69.0467	46.0733	35.9	65.212	13.803	7	31.079	11.5097	38.2338
2	71	0	71	3	6.91667	2.26167	17.5	40.5	1.5925	70.4127	39.5238	41.4	47.417	14.743	7.5	33.77	14.3067	48.1
2	72	0	72	3	6.6	1.912	16.3333	30.4667	1.23933	64.8187	40.4082	40.8	60.916	15.242	8.5	31.998	16.8182	59.3703
2	73	0	73	3	5.64286	1.66214	15.1429	22.6429	1.00429	60.4211	37.2642	36.3	51.607	15.506	8.5	31.184	14.837	54.1646
2	74	0	74	3	8.26667	2.69214	19.1333	43.6	1.80933	67.2079	43.2056	34.9	23.542	15.187	8	31.91	14.3615	44.6607
2	75	0	75	3	6.02	1.60733	16	24.4667	1.00067	62.2563	37.625	40.8992	45.373	15.593	10.5	35.59	13.8812	57.2428
2	76	0	76	3	8.06667	1.93867	18.8	44.4	1.254	64.6836	42.9078	36.5	48.565	13.769	7.5	29.39	12.1149	38.6092
2	77	0	77	3	8.64286	2.11571	17.0714	27.8571	1.23286	58.2714	50.6276	45.5	39.711	15.851	14	36.77	14.373	55.457
2	78	0	78	3	7.31538	1.91769	15.6923	31.1538	1.29385	67.4689	46.6176	40.6	38.902	15.352	8	34.784	32.7483	50.3863
2	79	0	79	3	8.66667	2.13067	18.2	34.2667	1.40933	66.1452	47.619	33.9	74.691	13.149	10	30.473	43.7531	62.4813
2	80	0	80	3	7.70667	1.59467	16.2667	29.8667	0.983333	61.6639	47.377	38.4	58.245	14.681	12	33.24	37.3377	36.2013
2	81	0	81	3	6.76923	1.84769	15.4615	29.3846	1.18385	64.0716	43.7811	40.3	37.668	15.663	8	36.028	61.6326	46.967
2	82	0	82	3	8.26667	2.27467	17.5333	41.0667	1.46533	64.4197	47.1483	34.9	28.328	15.077	10	34.066	38.4855	40.4566
2	83	0	83	3	5.73333	1.64467	14.6	23.2	1.06667	64.8561	39.2694	45.977	37.614	14.943	13	33.502	35.5966	37.8432
2	84	0	84	3	7.62	2.344	19.0667	42.9333	1.64067	69.9943	39.965	38.9	42.803	13.939	10	30.826	25.1	40.7796
2	85	0	85	3	8.08667	2.31467	18.2667	45	1.646	71.1118	44.2701	36.4	27.185	14.501	15	33.255	33.5533	37.1763
2	86	0	86	3	6.35455	1.66909	17.3636	25.3636	1.04545	62.6362	36.5969	36.2	49.018	14.958	11	34.011	34.3641	46.1097
2	87	0	87	3	8.13333	2.424	18.8	43.2	1.69867	70.077	43.2624	37	44.298	14.784	6	33.339	27.1934	42.9088
2	88	0	88	3	8.33333	2.02467	17.5333	37.0667	1.31267	64.8337	47.5285	37.7	57.653	14.554	11.5	32.482	28.875	36.75
2	89	0	89	3	8.16667	2.312	17.8	46	1.678	72.5779	45.8801	38.6	48.315	13.897	6.5	31.966	33.0015	33.7606
2	90	0	90	3	7.85	2.68357	18.1429	41.8571	1.81571	67.6604	43.2677	32.3	75.623	13.827	9	32.228	26.8329	31.4713
2	91	0	91	3	8.06667	2.37867	19.1333	45.0667	1.696	71.3004	42.1603	37.6	49.039	14.916	11.5	33.566	27.1489	28.6482
2	92	0	92	3	8.59333	2.20867	18.0667	40.7333	1.49133	67.5219	47.5646	37.7	44.021	12.035	5	29.568	31.1347	50.6359
2	93	0	93	3	8.25	2.88	19.6667	45.8667	1.91133	66.3657	41.9492	41.6715	62.45	14.1	7	32.903	26.4713	29.5012
2	94	0	94	3	7.98	2.75867	18.2667	42.7333	1.93933	70.2997	43.6861	37.1	66.854	14.248	12	31.487	25.8737	34.2237
2	95	0	95	3	7.08	2.12	15.9333	28.9333	1.30467	61.5409	44.4351	45.1	34.349	15.191	10	30.707	38.0857	46.9342
2	96	0	96	3	9.28667	2.82133	19.1333	45.4	1.92667	68.2892	48.5366	39.7	60.05	14.251	7	34.658	29.4625	31.1
2	97	0	97	3	8.88571	2.56714	18.4286	50.0714	1.83643	71.5359	48.2171	36.4	49.683	14.372	10	31.502	24.0755	28.061
2	98	0	98	3	8.32	2.68667	18.0667	45	1.80133	67.0471	46.0517	31.6	44.27	14.254	8.5	31.595	24.2779	37.3879
2	99	0	99	3	7.46667	2.52267	17.1333	43.6667	1.82867	72.4894	43.5798	31.2	64.98	14.488	7.5	33.46	21.1117	26.8694
2	100	0	100	3	8.26667	2.37467	16.6667	39.7333	1.59667	67.2375	49.6	35.1	65.705	12.998	11	32.133	21.5642	39.0555
2	101	0	101	3	7.85333	2.21	17.0667	44.6	1.63067	73.7858	46.0156	33.9	35.994	12.86	6	31.016	16.034	33.2667
2	KATE	KATE	0	3	8.2	1.6875	15.3333	33.75	1.22333	72.4938	53.4783	36.2469	41.65	15.59	10.402	34.28	39.36	34.44
2	SONMEZ	SONMEZ	0	3	8.825	1.86333	16	30.75	1.4725	79.025	55.1562	47.8862	43.868	13.39	14.6	32.18	53.7	63.57
2	VRATZA	VRATZA	0	3	7	1.64333	15.5	30	1.21	73.6308	45.1613	40.3333	46.47	16.78	6.5	36.67	52.24	49.55
2	WUGENG	WUGENG	0	3	4.25	0.77	10.6667	19.3333	0.566667	73.5931	39.8438	29.3103	19.937	18.116	10	43.342	44.71	54.82
2	102	0	102	4	8.22667	2.458	18.3333	39.1333	1.63733	66.6124	44.8727	41.1	59.407	15.555	7.5	29.466	27.4214	50.8862
2	103	0	103	4	7.73333	2.17933	17.4667	38.1333	1.412	64.7905	44.2748	35.9	26.082	15.189	10	34.965	19.8903	35.1196
2	104	0	104	4	8.46667	2.56267	19.4667	47.0667	1.77067	69.0947	43.4932	30.3	35.255	14.368	8.5	32.126	23.825	28.9
2	105	0	105	4	13.3	2.22133	17.8667	36.1333	1.384	62.3049	74.4403	42.3	27.685	14.041	8	30.948	22.4888	44.8901
2	106	0	106	4	8.75333	2.63733	17.6	38.8667	1.654	62.7149	49.7348	47	44.808	13.542	9	37	19.8328	40.5517
2	107	0	107	4	7.73077	2.27077	16.5385	32.7692	1.38077	60.8062	46.7442	44.6	60.082	14.418	10	32.857	22.6808	36.0474
2	108	0	108	4	10.0333	2.83	19.9333	40.5333	1.87667	66.3133	50.3344	42.5	24.463	15.442	9	35.674	19.5582	42.2242
2	109	0	109	4	7.50833	2.39083	17.5833	35	1.37917	57.6856	42.7014	35.5	36.019	14.511	12	32.376	20.492	37.7248
2	110	0	110	4	9.16	2.21267	19	45.5333	1.462	66.0741	48.2105	36.1	44.833	13.148	9	29.288	15.942	34.8701
2	111	0	111	4	7.6	2.326	16.1333	36.6667	1.53867	66.1508	47.1074	40.2	54.805	13.26	8	33.066	14.3053	25.2499
2	112	0	112	4	8.71429	2.13643	18.1429	38.6429	1.37929	64.5603	48.0315	31.8	48.43	13.443	11	36.966	18.3508	38.1612
2	113	0	113	4	8.46667	2.446	19.6	50.4	1.72467	70.5097	43.1973	34.2196	62.131	14.162	11	32.138	14.4586	26.8837
2	114	0	114	4	9.70667	2.646	19	39.0667	1.58467	59.8891	51.0877	40.5631	41.124	14.003	9	32.625	51.5235	37.7872
2	115	0	115	4	7.2	2.5	18.8	45.4	1.898	75.92	38.2979	38.7	48.496	13.835	8	29.618	20.4138	41.3136
2	116	0	116	4	8.54	1.89667	17.6667	32.5333	1.18133	62.2847	48.3396	36.3115	39.083	14.315	10	32.859	21.1759	29.3348
2	117	0	117	4	7.13333	2.16733	16.7333	30.8667	1.33467	61.5811	42.6295	38.4	59.429	14.728	13	34.693	18.0285	38.7306
2	118	0	118	4	7.34	2.206	18.4667	33.4	1.336	60.5621	39.7473	39.5	50.512	15.005	9.5	27.909	43.1784	47.5762
2	119	0	119	4	8.01333	1.928	15	33.0667	1.20533	62.5173	53.4222	35.3	32.222	14.4	9.5	30.809	47.7601	37.6556
2	120	0	120	4	8.32	1.90067	15.7333	35.8	1.27933	67.3097	52.8814	35.8	41.583	15.42	12.5	30.195	37.962	42.7947
2	121	0	121	4	9.12857	3.00643	18.5	47.4286	2.03429	67.6645	49.3436	33.7	50.184	14.065	11	34.034	29.1812	34.5321
2	122	0	122	4	7.1	2.14467	15.8667	29.2667	1.196	55.7662	44.7479	40.8656	56.776	14.076	8.9676	33.773	40.6079	35.6253
2	123	0	123	4	6.6	2.22467	17.6667	44.6	1.61267	72.4903	37.3585	27.6	62.671	14.913	12	34.026	30.6524	35.9437
2	124	0	124	4	6.4	1.97467	17.1333	35.4	1.358	68.7711	37.3541	38.7	32.49	15.517	13	35.674	34.9002	37.1072
2	125	0	125	4	6.71538	1.77385	15.0769	22.9231	1.02538	57.8057	44.5408	43.8	24.268	15.793	13	36.819	46.4286	42.7073
2	126	0	126	4	9.05333	2.846	17.5333	40.4	1.77533	62.3799	51.635	40.3	58.638	13.321	11.5	30.53	44.0714	38.8168
2	127	0	127	4	7.9	1.97867	17.2667	33	1.24133	62.7358	45.7529	31.5	25.061	15.485	9	31.736	39.1467	48.9271
2	128	0	128	4	7.73333	2.338	17.8667	28.8	1.6	68.4346	43.2836	55.5556	44.601	14.46	10	33.71	46.6401	45.6819
2	129	0	129	4	7.20769	2.01385	16.4615	38.8462	1.52077	75.5157	43.785	41.8	46.553	14.687	10	30.72	44.6491	46.0801
2	130	0	130	4	7.15385	1.69077	13.2308	23.7143	1.035	61.2147	54.0698	41.8	44.717	14.57	10	34.576	39.6633	39.6758
2	131	0	131	4	6.46667	2.216	16	34	1.46467	66.0951	40.4167	31	44.545	14.402	13	35.425	42.1603	44.5993
2	132	0	132	4	6.38462	2.26462	15.9231	30.9231	1.52308	67.2554	40.0966	41.1	22.212	14.249	10	28.668	44.3153	47.1389
2	133	0	133	4	6.86667	2.14533	17.6	33.8667	1.506	70.1989	39.0152	44.4685	49.668	13.477	9	28.602	41.904	26.3618
2	134	0	134	4	7.71429	2.035	17.9286	33.2857	1.29714	63.7417	43.0279	32.8	42.44	14.476	11	32.255	42.3029	36.1776
2	KATE	KATE	0	4	8.2	1.61	15	35.3333	1.1425	70.9627	54.6667	32.3349	41.62	14.53	11.7954	32.66	39.35	34.12
2	SONMEZ	SONMEZ	0	4	8.85	1.8325	15.75	32.3333	1.5	81.8554	56.1905	46.3918	43.714	12.69	10.8	29.19	51.92	63.36
2	VRATZA	VRATZA	0	4	7.16667	1.635	15.5	28	1.19667	73.1906	46.2366	42.7381	46.69	16.66	10	35.944	50.12	49.62
2	WUGENG	WUGENG	0	4	4.3	0.8225	10.6667	19.3333	0.55	66.8693	40.3125	28.4483	23.928	18.109	10.8	43.354	48.52	55.79
